# Supplementary material for: Tumor cuproptosis and immune infiltration improve survival of patients with hepatocellular carcinoma with a high expression of ferredoxin 1
Source: Front Oncol. 2023 Jun 8;13:1168769. doi: 10.3389/fonc.2023.1168769 (PMC10285401; doi:10.3389/fonc.2023.1168769)
Supplement: Supplementary file 2 [file Table_2.xlsx]

## Sheet: clinical data of TCGA
sampleID	age_at_initial_pathologic_diagnosis	gender	risk_factor	pathologic_M	pathologic_N	pathologic_T	pathologic_stage	relative_family_cancer_history
TCGA.2Y.A9GS.01	58	MALE	Alcohol consumption	MX	NX	T2	NA	NA
TCGA.2Y.A9GT.01	51	MALE	Other	MX	NX	T1	Stage I	YES
TCGA.2Y.A9GU.01	55	FEMALE	No History of Primary Risk Factors	MX	NX	T1	Stage I	YES
TCGA.2Y.A9GV.01	54	FEMALE	Alcohol consumption	MX	NX	T1	Stage I	NO
TCGA.2Y.A9GW.01	64	MALE	Alcohol consumption	MX	N0	T1	Stage I	YES
TCGA.2Y.A9GX.01	68	MALE	Alcohol consumption	MX	NX	T1	Stage I	NO
TCGA.2Y.A9GY.01	64	FEMALE	No History of Primary Risk Factors	MX	NX	T2	Stage II	YES
TCGA.2Y.A9GZ.01	82	FEMALE	No History of Primary Risk Factors	MX	NX	T2	Stage II	YES
TCGA.2Y.A9H0.01	49	MALE	Other	M0	N0	T3	Stage III	NA
TCGA.2Y.A9H1.01	58	MALE	Other	MX	NX	T1	Stage I	NO
TCGA.2Y.A9H2.01	64	FEMALE	Alcohol consumption	MX	N0	T1	Stage I	NO
TCGA.2Y.A9H3.01	45	MALE	Other	MX	NX	T2	Stage II	YES
TCGA.2Y.A9H4.01	68	MALE	Other	MX	N0	T1	Stage I	YES
TCGA.2Y.A9H5.01	59	FEMALE	Other	MX	N0	T1	Stage I	YES
TCGA.2Y.A9H6.01	68	FEMALE	Alcohol consumption	MX	NX	T1	Stage I	YES
TCGA.2Y.A9H7.01	81	FEMALE	No History of Primary Risk Factors	MX	N0	T1	Stage I	NO
TCGA.2Y.A9H8.01	85	FEMALE	Alcohol consumption	MX	NX	T1	NA	YES
TCGA.2Y.A9H9.01	70	MALE	Other	MX	N0	T1	Stage I	YES
TCGA.2Y.A9HA.01	70	MALE	Other	MX	NX	T2	Stage II	NO
TCGA.2Y.A9HB.01	66	MALE	Alcohol consumption	MX	NX	T1	Stage I	NO
TCGA.3K.AAZ8.01	65	MALE	Hepatitis C	MX	NX	T3b	Stage III	NO
TCGA.4R.AA8I.01	66	MALE	Other	MX	NX	T2	Stage II	NO
TCGA.5C.A9VG.01	58	MALE	Other	M0	N0	T2	Stage II	NO
TCGA.5C.A9VH.01	70	MALE	No History of Primary Risk Factors	M0	N0	T1	Stage I	NO
TCGA.5C.AAPD.01	61	MALE	Hepatitis B	M0	N0	T2	Stage II	NO
TCGA.5R.AA1C.01	57	MALE	No History of Primary Risk Factors	M0	N0	T2	Stage II	NO
TCGA.5R.AA1D.01	17	FEMALE	No History of Primary Risk Factors	M0	N0	T3a	Stage III	NO
TCGA.5R.AAAM.01	65	FEMALE	No History of Primary Risk Factors	M0	N0	T2	Stage II	NO
TCGA.BC.4072.01	74	FEMALE	No History of Primary Risk Factors	M0	N0	T3	Stage III	YES
TCGA.BC.4073.01	73	MALE	Other	MX	N0	T3	Stage III	YES
TCGA.BC.A10Q.01	72	FEMALE	No History of Primary Risk Factors	MX	NX	T2	NA	YES
TCGA.BC.A10R.01	66	FEMALE	No History of Primary Risk Factors	MX	NX	T3	NA	YES
TCGA.BC.A10S.01	81	MALE	Alcohol consumption	MX	NX	T3	NA	NO
TCGA.BC.A10T.01	76	MALE	No History of Primary Risk Factors	MX	NX	T4	NA	NO
TCGA.BC.A10U.01	69	MALE	Alcohol consumption	MX	NX	T2	NA	YES
TCGA.BC.A10W.01	50	MALE	Hepatitis B	MX	NX	T4	NA	YES
TCGA.BC.A10X.01	52	FEMALE	No History of Primary Risk Factors	MX	N0	T3a	Stage III	YES
TCGA.BC.A10Y.01	76	MALE	Alcohol consumption	MX	NX	T4	NA	NO
TCGA.BC.A10Z.01	62	FEMALE	No History of Primary Risk Factors	MX	N0	T1	Stage I	YES
TCGA.BC.A110.01	51	FEMALE	Alcohol consumption	MX	NX	T1	NA	YES
TCGA.BC.A112.01	80	MALE	Alcohol consumption	MX	NX	T3	NA	NO
TCGA.BC.A216.01	62	FEMALE	No History of Primary Risk Factors	M0	NX	T3	Stage III	YES
TCGA.BC.A217.01	75	FEMALE	Alcohol consumption	M0	NX	T2	Stage II	NO
TCGA.BC.A3KF.01	66	FEMALE	No History of Primary Risk Factors	M0	NX	T1	Stage I	YES
TCGA.BC.A3KG.01	68	FEMALE	Alcohol consumption	M0	N0	T2	Stage II	NO
TCGA.BC.A5W4.01	69	MALE	Alcohol consumption	M0	NX	T3a	Stage III	NO
TCGA.BC.A69H.01	64	MALE	Alcohol consumption	M0	NX	T2	Stage II	NO
TCGA.BC.A69I.01	69	MALE	No History of Primary Risk Factors	M0	N0	T1	Stage I	YES
TCGA.BC.A8YO.01	66	FEMALE	Other	M0	N0	T4	Stage III	YES
TCGA.BD.A2L6.01	69	MALE	Alcohol consumption	MX	NX	T2	NA	NA
TCGA.BD.A3EP.01	75	FEMALE	No History of Primary Risk Factors	M0	N0	T1	Stage I	NO
TCGA.BD.A3ER.01	62	MALE	Other	MX	NX	T2	Stage II	NO
TCGA.BW.A5NO.01	50	MALE	Hepatitis C	MX	NX	T3a	Stage III	NA
TCGA.CC.5258.01	48	MALE	NA	M0	N0	T2	Stage II	NO
TCGA.CC.5259.01	60	FEMALE	No History of Primary Risk Factors	M0	N0	T4	Stage III	NO
TCGA.CC.5260.01	61	FEMALE	NA	M0	N0	T4	Stage III	NO
TCGA.CC.5261.01	44	MALE	NA	M0	N0	T2	Stage II	NA
TCGA.CC.5262.01	67	MALE	No History of Primary Risk Factors	M0	N0	T4	Stage III	NO
TCGA.CC.5263.01	35	MALE	No History of Primary Risk Factors	M0	N0	T3	Stage III	NO
TCGA.CC.5264.01	71	MALE	NA	M0	N0	T3	Stage III	NA
TCGA.CC.A123.01	24	FEMALE	NA	M0	N0	T3	Stage III	NA
TCGA.CC.A1HT.01	50	MALE	No History of Primary Risk Factors	M0	N0	T3	Stage III	NO
TCGA.CC.A3M9.01	45	MALE	Alcohol consumption	M0	N0	T3	Stage III	NO
TCGA.CC.A3MA.01	61	MALE	Alcohol consumption	M0	N0	T3	Stage III	NO
TCGA.CC.A3MB.01	36	MALE	No History of Primary Risk Factors	M0	N0	T3	Stage III	NO
TCGA.CC.A3MC.01	54	MALE	Alcohol consumption	M0	N0	T3	Stage III	NO
TCGA.CC.A5UC.01	63	MALE	Alcohol consumption	M0	N0	T3	Stage III	NO
TCGA.CC.A5UD.01	45	MALE	Alcohol consumption	M0	N0	T3	Stage III	NO
TCGA.CC.A5UE.01	48	MALE	Alcohol consumption	M0	N0	T4	Stage III	NO
TCGA.CC.A7IE.01	57	MALE	Alcohol consumption	M0	N0	T3	Stage III	NO
TCGA.CC.A7IF.01	59	MALE	Alcohol consumption	M0	N0	T3	Stage III	NO
TCGA.CC.A7IG.01	47	MALE	Alcohol consumption	M0	N0	T2	Stage II	NO
TCGA.CC.A7IH.01	58	MALE	Alcohol consumption	M0	N0	T3	Stage III	NO
TCGA.CC.A7II.01	54	MALE	Alcohol consumption	M0	N0	T3	Stage III	NO
TCGA.CC.A7IJ.01	56	MALE	Alcohol consumption	M0	N0	T2	Stage II	NO
TCGA.CC.A7IK.01	59	MALE	Alcohol consumption	M0	N0	T3	Stage III	NO
TCGA.CC.A7IL.01	61	MALE	Alcohol consumption	M0	N0	T3	Stage III	NO
TCGA.CC.A8HS.01	18	MALE	No History of Primary Risk Factors	M0	N1	T3	Stage III	NO
TCGA.CC.A8HT.01	74	MALE	Alcohol consumption	M0	N0	T3	Stage III	NO
TCGA.CC.A8HU.01	39	FEMALE	No History of Primary Risk Factors	M0	N0	T3	Stage III	NO
TCGA.CC.A8HV.01	51	FEMALE	No History of Primary Risk Factors	M0	N0	T2	Stage II	NO
TCGA.CC.A9FS.01	55	MALE	Alcohol consumption	M0	N0	T2	Stage II	NO
TCGA.CC.A9FW.01	68	MALE	Alcohol consumption	M0	N0	T3	Stage III	NO
TCGA.DD.A113.01	55	FEMALE	Other	M0	N0	T2	Stage II	NA
TCGA.DD.A114.01	42	MALE	Hepatitis C	M0	NA	T2	Stage II	NO
TCGA.DD.A115.01	53	MALE	Alcohol consumption	M0	N0	T3	Stage III	NO
TCGA.DD.A116.01	68	MALE	Hepatitis B	M0	N0	T3	Stage III	NO
TCGA.DD.A118.01	77	FEMALE	NA	M0	N0	T2	Stage II	NO
TCGA.DD.A119.01	40	MALE	Hepatitis B	M1	N0	T3a	Stage IV	YES
TCGA.DD.A11A.01	67	MALE	Other	M0	N0	T1	Stage I	NO
TCGA.DD.A11B.01	73	MALE	Other	M0	N0	T1	Stage I	NO
TCGA.DD.A11C.01	69	MALE	NA	M0	N0	T1	Stage I	YES
TCGA.DD.A11D.01	57	FEMALE	Other	M0	N0	T1	Stage I	YES
TCGA.DD.A1EA.01	68	MALE	Hepatitis B	M0	N0	T2	Stage II	YES
TCGA.DD.A1EB.01	72	FEMALE	Other	M0	N0	T1	Stage I	YES
TCGA.DD.A1EC.01	20	FEMALE	NA	M0	N0	T1	Stage I	NO
TCGA.DD.A1ED.01	68	MALE	Alcohol consumption	M0	N0	T1	Stage I	NO
TCGA.DD.A1EE.01	73	MALE	Hepatitis C	M0	N0	T3	Stage III	NO
TCGA.DD.A1EF.01	57	FEMALE	No History of Primary Risk Factors	M0	N0	T1	Stage I	YES
TCGA.DD.A1EG.01	76	MALE	Other	M0	N0	T1	Stage I	YES
TCGA.DD.A1EH.01	23	MALE	Hepatitis B	M0	N0	T3	Stage III	YES
TCGA.DD.A1EI.01	46	MALE	Hepatitis B	M0	N0	T1	Stage I	NO
TCGA.DD.A1EJ.01	71	FEMALE	No History of Primary Risk Factors	M0	N1	T1	Stage III	YES
TCGA.DD.A1EK.01	64	FEMALE	Other	M1	N0	T4	Stage IV	YES
TCGA.DD.A1EL.01	23	MALE	Hepatitis B	M0	N0	T2	Stage II	NO
TCGA.DD.A39V.01	77	MALE	No History of Primary Risk Factors	M0	NX	T2	Stage II	YES
TCGA.DD.A39W.01	29	FEMALE	No History of Primary Risk Factors	M0	N0	T3	Stage III	NA
TCGA.DD.A39X.01	78	FEMALE	No History of Primary Risk Factors	M0	NX	T1	Stage I	YES
TCGA.DD.A39Y.01	67	MALE	No History of Primary Risk Factors	M0	NX	T1	Stage I	YES
TCGA.DD.A39Z.01	43	FEMALE	Alcohol consumption	M0	NX	T2	Stage II	YES
TCGA.DD.A3A1.01	65	MALE	No History of Primary Risk Factors	M0	N0	T3b	Stage III	YES
TCGA.DD.A3A2.01	76	FEMALE	No History of Primary Risk Factors	M0	N0	T1	Stage I	NO
TCGA.DD.A3A3.01	45	MALE	No History of Primary Risk Factors	M0	N0	T1	Stage I	NO
TCGA.DD.A3A4.01	37	MALE	Other	M0	N0	T3	Stage III	YES
TCGA.DD.A3A5.01	66	FEMALE	No History of Primary Risk Factors	M0	N0	T3	Stage III	NO
TCGA.DD.A3A6.01	72	FEMALE	No History of Primary Risk Factors	M0	N0	T2	Stage II	NO
TCGA.DD.A3A7.01	67	MALE	Other	M0	N0	T3b	Stage III	YES
TCGA.DD.A3A8.01	75	MALE	No History of Primary Risk Factors	M0	N0	T2	Stage II	YES
TCGA.DD.A3A9.01	64	FEMALE	Other	M1	N0	T4	Stage IV	NO
TCGA.DD.A4NA.01	67	FEMALE	No History of Primary Risk Factors	M0	N1	T2	Stage III	YES
TCGA.DD.A4NB.01	25	MALE	No History of Primary Risk Factors	M0	N0	T1	Stage I	YES
TCGA.DD.A4ND.01	56	FEMALE	No History of Primary Risk Factors	M0	N0	T1	Stage I	YES
TCGA.DD.A4NE.01	75	FEMALE	No History of Primary Risk Factors	M0	N0	T3a	Stage III	YES
TCGA.DD.A4NF.01	72	MALE	Hepatitis C	M0	N0	T1	Stage I	NO
TCGA.DD.A4NG.01	77	MALE	Alcohol consumption	M0	NX	T3a	Stage III	YES
TCGA.DD.A4NH.01	65	FEMALE	Alcohol consumption	M0	N0	T3b	Stage III	YES
TCGA.DD.A4NI.01	67	MALE	Other	M0	NX	T2	Stage II	YES
TCGA.DD.A4NJ.01	54	FEMALE	Other	M0	N0	T2	Stage II	YES
TCGA.DD.A4NK.01	80	FEMALE	No History of Primary Risk Factors	M0	N0	T3	Stage III	YES
TCGA.DD.A4NL.01	46	MALE	Other	M0	N0	T1	Stage I	NO
TCGA.DD.A4NN.01	56	FEMALE	No History of Primary Risk Factors	M0	N0	T1	Stage I	YES
TCGA.DD.A4NO.01	65	MALE	Other	M0	N0	T1	Stage I	NO
TCGA.DD.A4NP.01	32	MALE	No History of Primary Risk Factors	M0	N0	T1	Stage I	NO
TCGA.DD.A4NQ.01	60	MALE	Other	M0	N0	T2	Stage II	YES
TCGA.DD.A4NR.01	85	FEMALE	Other	M0	N0	T1	Stage I	YES
TCGA.DD.A4NS.01	61	FEMALE	Alcohol consumption	M0	N0	T1	Stage I	YES
TCGA.DD.A4NV.01	61	MALE	Other	M0	N0	T3	Stage III	YES
TCGA.DD.A73A.01	71	MALE	Alcohol consumption	M0	N0	T1	Stage I	NO
TCGA.DD.A73B.01	72	FEMALE	Other	M0	N0	T1	Stage I	YES
TCGA.DD.A73C.01	65	FEMALE	No History of Primary Risk Factors	M0	N0	T3a	Stage III	YES
TCGA.DD.A73D.01	68	FEMALE	Hepatitis C	MX	NX	T2	Stage II	YES
TCGA.DD.A73E.01	66	MALE	Other	M0	N0	T1	Stage I	YES
TCGA.DD.A73F.01	77	FEMALE	No History of Primary Risk Factors	M0	N0	T1	Stage I	YES
TCGA.DD.A73G.01	73	FEMALE	No History of Primary Risk Factors	M0	N0	T1	Stage I	YES
TCGA.DD.AA3A.01	81	FEMALE	No History of Primary Risk Factors	MX	N0	T1	Stage I	YES
TCGA.DD.AAC8.01	72	MALE	Hepatitis B	M0	N0	T1	Stage I	NO
TCGA.DD.AAC9.01	51	MALE	Hepatitis B	M0	N0	T1	Stage I	NO
TCGA.DD.AACA.01	65	MALE	Hepatitis B	M0	N0	T1	Stage I	NO
TCGA.DD.AACB.01	74	FEMALE	Hepatitis B	M0	N0	T1	Stage I	NO
TCGA.DD.AACC.01	61	MALE	Hepatitis B	M0	N0	T1	Stage I	NO
TCGA.DD.AACD.01	48	MALE	Hepatitis B	M0	N0	T1	Stage I	YES
TCGA.DD.AACE.01	62	MALE	Hepatitis B	M0	N0	T1	Stage I	NO
TCGA.DD.AACF.01	68	MALE	Hepatitis C	M0	N0	T1	Stage I	NO
TCGA.DD.AACG.01	52	MALE	Hepatitis B	M0	N0	T2	Stage II	NO
TCGA.DD.AACH.01	69	MALE	Hepatitis B	M0	N0	T2	Stage II	NO
TCGA.DD.AACI.01	69	MALE	NA	M0	N0	T2	Stage II	NO
TCGA.DD.AACJ.01	75	MALE	NA	M0	N0	T2	Stage II	NO
TCGA.DD.AACK.01	70	MALE	Hepatitis B	M0	N0	T1	Stage I	NO
TCGA.DD.AACL.01	66	FEMALE	Hepatitis C	M0	N0	T1	Stage I	NO
TCGA.DD.AACN.01	32	MALE	Hepatitis B	M0	N0	T1	Stage I	NO
TCGA.DD.AACO.01	40	MALE	Hepatitis B	M0	N0	T1	Stage I	NO
TCGA.DD.AACP.01	64	MALE	Alcohol consumption	M0	N0	T1	Stage I	NO
TCGA.DD.AACQ.01	50	MALE	Hepatitis B	M0	N0	T2	Stage II	NO
TCGA.DD.AACS.01	39	MALE	Hepatitis B	M0	N0	T1	Stage I	NO
TCGA.DD.AACT.01	69	FEMALE	Hepatitis B	M0	N0	T1	Stage I	NO
TCGA.DD.AACU.01	59	MALE	Hepatitis B	M0	N0	T1	Stage I	NO
TCGA.DD.AACV.01	53	MALE	Alcohol consumption	M0	N0	T1	Stage I	NO
TCGA.DD.AACW.01	43	MALE	Other	M0	N0	T1	Stage I	NO
TCGA.DD.AACX.01	66	MALE	Other	M0	N0	T2	Stage II	NO
TCGA.DD.AACY.01	61	MALE	Hepatitis B	M0	N0	T1	Stage I	NO
TCGA.DD.AACZ.01	63	FEMALE	NA	M0	N0	T1	Stage I	NO
TCGA.DD.AAD0.01	73	FEMALE	Hepatitis B	M0	N0	T1	Stage I	NO
TCGA.DD.AAD1.01	51	FEMALE	Other	M0	N0	T1	Stage I	NO
TCGA.DD.AAD2.01	66	MALE	Hepatitis B	M0	N0	T1	Stage I	NO
TCGA.DD.AAD3.01	43	MALE	Other	M0	N0	T1	Stage I	NO
TCGA.DD.AAD5.01	54	MALE	Other	M0	N0	T1	Stage I	NO
TCGA.DD.AAD6.01	66	MALE	Hepatitis B	M0	N0	T3a	Stage III	NO
TCGA.DD.AAD8.01	73	FEMALE	Other	M0	N0	T1	Stage I	NO
TCGA.DD.AADA.01	66	FEMALE	Hepatitis B	M0	N0	T1	Stage I	NO
TCGA.DD.AADB.01	51	MALE	Hepatitis B	M0	N0	T1	Stage I	NO
TCGA.DD.AADC.01	53	MALE	Hepatitis B	M0	N0	T1	Stage I	NO
TCGA.DD.AADD.01	51	MALE	Hepatitis B	M0	N0	T1	Stage I	NO
TCGA.DD.AADF.01	64	FEMALE	Hepatitis B	M0	N0	T1	Stage I	NO
TCGA.DD.AADG.01	70	MALE	Other	M0	N0	T3a	Stage III	NO
TCGA.DD.AADI.01	43	FEMALE	Hepatitis B	M0	N0	T1	Stage I	NO
TCGA.DD.AADJ.01	70	FEMALE	NA	M0	N0	T1	Stage I	NO
TCGA.DD.AADK.01	68	FEMALE	Hepatitis B	M0	N0	T2	Stage II	NO
TCGA.DD.AADL.01	58	MALE	Other	M0	N0	T1	Stage I	YES
TCGA.DD.AADM.01	58	MALE	Other	M0	N0	T2	Stage II	NO
TCGA.DD.AADN.01	59	MALE	Other	MX	NX	T1	Stage I	NO
TCGA.DD.AADO.01	55	MALE	Other	M0	N0	T1	Stage I	NO
TCGA.DD.AADP.01	45	MALE	Hepatitis B	M0	N0	T1	Stage I	NO
TCGA.DD.AADQ.01	59	MALE	Other	M0	N0	T2	Stage II	NO
TCGA.DD.AADR.01	58	MALE	Other	M0	N0	T1	Stage I	NO
TCGA.DD.AADS.01	63	MALE	Other	M0	N0	T1	Stage I	YES
TCGA.DD.AADU.01	60	MALE	Alcohol consumption	M0	N0	T2	Stage II	YES
TCGA.DD.AADV.01	50	MALE	Other	M0	N0	T1	Stage I	NO
TCGA.DD.AADW.01	48	MALE	Hepatitis B	M0	N0	T1	Stage I	NO
TCGA.DD.AADY.01	55	FEMALE	Hepatitis B	M0	N0	T1	Stage I	NO
TCGA.DD.AAE0.01	45	FEMALE	Hepatitis B	M0	N0	T3a	Stage III	NO
TCGA.DD.AAE1.01	52	MALE	Hepatitis B	M0	N0	T1	Stage I	NO
TCGA.DD.AAE2.01	51	MALE	Hepatitis B	M0	N0	T1	Stage I	NO
TCGA.DD.AAE3.01	50	MALE	Other	M0	N0	T1	Stage I	NO
TCGA.DD.AAE4.01	49	FEMALE	Hepatitis B	M0	N0	T1	Stage I	NO
TCGA.DD.AAE6.01	59	FEMALE	NA	M0	N0	T1	Stage I	NO
TCGA.DD.AAE7.01	72	MALE	Other	M0	N0	T1	Stage I	NO
TCGA.DD.AAE9.01	69	MALE	Other	M0	N0	T1	Stage I	NO
TCGA.DD.AAEA.01	65	MALE	Other	M0	N0	T1	Stage I	NO
TCGA.DD.AAEB.01	60	MALE	Other	M0	N0	T1	Stage I	NO
TCGA.DD.AAED.01	51	MALE	Other	M0	N0	T1	Stage I	NO
TCGA.DD.AAEE.01	55	MALE	Hepatitis B	M0	N0	T1	Stage I	NO
TCGA.DD.AAEG.01	59	FEMALE	No History of Primary Risk Factors	M0	N0	T1	Stage I	NO
TCGA.DD.AAEH.01	73	MALE	NA	M0	N0	T1	Stage I	NO
TCGA.DD.AAEI.01	72	MALE	Hepatitis B	M0	N0	T1	Stage I	NO
TCGA.DD.AAEK.01	51	MALE	Hepatitis B	M0	N0	T2	Stage II	NO
TCGA.DD.AAVP.01	48	MALE	Hepatitis B	M0	N0	T1	Stage I	YES
TCGA.DD.AAVQ.01	38	MALE	Hepatitis B	M0	N0	T1	Stage I	NO
TCGA.DD.AAVR.01	44	MALE	Hepatitis B	M0	N0	T1	Stage I	YES
TCGA.DD.AAVS.01	56	MALE	Hepatitis B	M0	N0	T1	Stage I	NO
TCGA.DD.AAVU.01	46	MALE	Hepatitis B	M0	N0	T2	Stage II	NO
TCGA.DD.AAVV.01	56	MALE	Hepatitis B	M0	N0	T2	Stage II	NO
TCGA.DD.AAVW.01	35	MALE	Hepatitis B	M0	N0	T1	Stage I	NO
TCGA.DD.AAVX.01	38	MALE	Hepatitis B	M0	N0	T2	Stage II	YES
TCGA.DD.AAVY.01	56	MALE	No History of Primary Risk Factors	M0	N0	T3	Stage III	YES
TCGA.DD.AAVZ.01	38	MALE	Hepatitis B	M0	N0	T1	Stage I	YES
TCGA.DD.AAW0.01	54	MALE	Hepatitis B	M0	N0	T1	Stage I	YES
TCGA.DD.AAW1.01	55	MALE	No History of Primary Risk Factors	M0	N0	T3	Stage III	NO
TCGA.DD.AAW2.01	69	MALE	Other	M0	N0	T1	Stage I	YES
TCGA.DD.AAW3.01	69	MALE	No History of Primary Risk Factors	M0	N0	T1	Stage I	YES
TCGA.ED.A459.01	47	MALE	NA	M0	N0	T2	Stage II	NO
TCGA.ED.A4XI.01	58	MALE	No History of Primary Risk Factors	M0	N0	T2	Stage II	NO
TCGA.ED.A5KG.01	60	FEMALE	No History of Primary Risk Factors	M0	N0	T2	Stage II	NO
TCGA.ED.A627.01	74	MALE	Alcohol consumption	M0	NX	T1	Stage I	NA
TCGA.ED.A66X.01	35	MALE	Alcohol consumption	M0	N0	T3a	Stage III	NO
TCGA.ED.A66Y.01	51	FEMALE	No History of Primary Risk Factors	M0	N0	T3a	Stage III	NO
TCGA.ED.A7PX.01	48	FEMALE	No History of Primary Risk Factors	M0	NX	T2	Stage II	NO
TCGA.ED.A7PY.01	20	FEMALE	No History of Primary Risk Factors	M0	NX	T2	Stage II	NO
TCGA.ED.A7PZ.01	61	MALE	No History of Primary Risk Factors	M0	NX	T2	Stage II	NO
TCGA.ED.A7XO.01	29	MALE	No History of Primary Risk Factors	M0	N0	T3a	Stage III	NO
TCGA.ED.A7XP.01	53	FEMALE	No History of Primary Risk Factors	M0	N0	T2	Stage II	NO
TCGA.ED.A82E.01	60	FEMALE	No History of Primary Risk Factors	M0	N0	T3a	Stage III	NO
TCGA.ED.A8O5.01	59	FEMALE	No History of Primary Risk Factors	M0	N0	T3a	Stage III	NO
TCGA.ED.A8O6.01	50	FEMALE	No History of Primary Risk Factors	M0	N0	T3a	Stage III	NO
TCGA.ED.A97K.01	54	MALE	Alcohol consumption	M0	N0	T3a	Stage III	NO
TCGA.EP.A12J.01	62	MALE	Hepatitis C	MX	NX	T1	Stage I	YES
TCGA.EP.A26S.01	70	MALE	Alcohol consumption	MX	N0	T1	Stage I	NO
TCGA.EP.A2KA.01	52	FEMALE	No History of Primary Risk Factors	MX	NX	T3a	Stage III	YES
TCGA.EP.A2KB.01	46	FEMALE	Hepatitis C	MX	NX	T1	Stage I	NO
TCGA.EP.A2KC.01	62	MALE	Hepatitis C	MX	NX	T1	Stage I	NO
TCGA.EP.A3JL.01	76	MALE	Alcohol consumption	MX	NX	T1	Stage I	NO
TCGA.EP.A3RK.01	73	MALE	Alcohol consumption	MX	NX	T3a	Stage III	NO
TCGA.ES.A2HS.01	80	MALE	No History of Primary Risk Factors	MX	NX	T1	Stage I	NO
TCGA.ES.A2HT.01	54	MALE	Hepatitis C	MX	NX	T1	Stage I	NO
TCGA.FV.A23B.01	70	FEMALE	Hepatitis C	M0	N0	T2	Stage II	NA
TCGA.FV.A2QQ.01	80	MALE	Alcohol consumption	MX	N0	T1	Stage I	NA
TCGA.FV.A2QR.01	75	MALE	Other	M0	N0	T1	Stage I	YES
TCGA.FV.A3I0.01	76	FEMALE	No History of Primary Risk Factors	M0	NX	T2	Stage II	NA
TCGA.FV.A3I1.01	81	FEMALE	Alcohol consumption	MX	N0	T2	Stage II	NO
TCGA.FV.A3R2.01	75	MALE	No History of Primary Risk Factors	MX	NX	T1	Stage I	YES
TCGA.FV.A3R3.01	38	FEMALE	No History of Primary Risk Factors	MX	NX	T1	Stage I	NO
TCGA.FV.A495.01	51	FEMALE	Hepatitis C	M0	NX	T2	Stage II	YES
TCGA.FV.A496.01	84	FEMALE	No History of Primary Risk Factors	M0	NX	T1	Stage I	YES
TCGA.FV.A4ZP.01	78	MALE	Alcohol consumption	M0	NX	T3	Stage III	NA
TCGA.FV.A4ZQ.01	52	MALE	Hepatitis C	M0	NX	T1	Stage I	NA
TCGA.G3.A25S.01	64	MALE	Alcohol consumption	M0	N0	T1	Stage I	NO
TCGA.G3.A25T.01	45	FEMALE	Hepatitis C	M0	N0	T3	Stage III	NO
TCGA.G3.A25U.01	63	FEMALE	Hepatitis B	M0	N0	T1	Stage I	NO
TCGA.G3.A25V.01	68	MALE	Alcohol consumption	M0	N0	T1	Stage I	NO
TCGA.G3.A25X.01	73	MALE	Hepatitis B	M0	N0	T2	Stage II	NO
TCGA.G3.A25Y.01	52	FEMALE	Hepatitis B	M0	N0	T1	Stage I	NO
TCGA.G3.A25Z.01	58	MALE	Hepatitis B	M0	N0	T1	Stage I	YES
TCGA.G3.A3CG.01	80	MALE	Hepatitis C	M0	N0	T1	Stage I	NO
TCGA.G3.A3CH.01	53	MALE	Hepatitis B	M0	N0	T3a	Stage III	NO
TCGA.G3.A3CI.01	71	MALE	Other	M0	N0	T1	Stage I	NO
TCGA.G3.A3CJ.01	52	MALE	Hepatitis C	M0	N0	T2	Stage II	NO
TCGA.G3.A3CK.01	61	MALE	Hepatitis B	M0	N0	T1	Stage I	YES
TCGA.G3.A5SI.01	44	MALE	Hepatitis C	M0	N0	T2	Stage II	NA
TCGA.G3.A5SJ.01	59	MALE	Other	M0	NX	T1	Stage I	NO
TCGA.G3.A5SK.01	58	MALE	Hepatitis C	M0	NX	T1	Stage I	NA
TCGA.G3.A5SL.01	70	MALE	Alcohol consumption	M0	NX	T2	Stage II	NO
TCGA.G3.A5SM.01	58	MALE	Other	M0	NX	T2	Stage II	NO
TCGA.G3.A6UC.01	65	MALE	Alcohol consumption	M0	N0	T3b	Stage III	NA
TCGA.G3.A7M5.01	76	MALE	Alcohol consumption	MX	NX	T1	Stage I	NO
TCGA.G3.A7M6.01	60	FEMALE	Hepatitis C	MX	NX	T1	Stage I	NA
TCGA.G3.A7M7.01	65	MALE	Alcohol consumption	MX	NX	T1	Stage I	NA
TCGA.G3.A7M8.01	31	MALE	Alcohol consumption	MX	NX	T1	Stage I	NA
TCGA.G3.A7M9.01	70	MALE	Other	MX	NX	T3b	Stage III	NA
TCGA.G3.AAUZ.01	48	MALE	Other	M0	N0	T1	Stage I	NA
TCGA.G3.AAV0.01	58	MALE	Hepatitis B	M0	N0	T1	Stage I	NA
TCGA.G3.AAV1.01	51	MALE	Hepatitis B	M0	N0	T4	Stage III	NA
TCGA.G3.AAV2.01	50	MALE	Other	M0	N0	T1	Stage I	NA
TCGA.G3.AAV3.01	58	FEMALE	Other	M0	N0	T2	Stage II	YES
TCGA.G3.AAV4.01	83	FEMALE	Hepatitis B	M0	N0	T1	Stage I	YES
TCGA.G3.AAV5.01	67	MALE	Alcohol consumption	M0	N0	T2	Stage II	NA
TCGA.G3.AAV6.01	53	FEMALE	No History of Primary Risk Factors	M0	N0	T3a	Stage III	NA
TCGA.G3.AAV7.01	38	MALE	Hepatitis B	M0	N0	T2	Stage II	NA
TCGA.GJ.A3OU.01	59	MALE	Other	MX	NX	T1	Stage I	YES
TCGA.GJ.A6C0.01	75	FEMALE	No History of Primary Risk Factors	MX	NX	T2	Stage II	YES
TCGA.GJ.A9DB.01	68	MALE	No History of Primary Risk Factors	MX	N0	T1	Stage I	YES
TCGA.HP.A5MZ.01	78	MALE	No History of Primary Risk Factors	M0	NX	T1	Stage I	NA
TCGA.HP.A5N0.01	90	FEMALE	No History of Primary Risk Factors	M0	NX	TX	NA	YES
TCGA.K7.A5RF.01	64	MALE	Hepatitis C	MX	NX	T1	Stage I	NO
TCGA.K7.A5RG.01	66	MALE	Other	MX	NX	T1	Stage I	YES
TCGA.K7.A6G5.01	66	MALE	Other	MX	N0	T1	Stage I	NA
TCGA.K7.AAU7.01	61	MALE	Other	MX	NX	T2a	Stage II	YES
TCGA.KR.A7K0.01	65	MALE	Other	M0	N0	T1	Stage I	NO
TCGA.KR.A7K2.01	64	MALE	Hepatitis C	M0	N0	T1	Stage I	NA
TCGA.KR.A7K7.01	61	FEMALE	No History of Primary Risk Factors	M0	N0	T2	Stage II	NA
TCGA.KR.A7K8.01	57	MALE	No History of Primary Risk Factors	M0	N0	T1	Stage I	YES
TCGA.LG.A6GG.01	79	FEMALE	Other	M0	NX	T2	Stage II	NA
TCGA.LG.A9QC.01	48	MALE	No History of Primary Risk Factors	M0	NX	T1	Stage I	YES
TCGA.LG.A9QD.01	68	MALE	No History of Primary Risk Factors	M0	N0	T3a	Stage III	YES
TCGA.MI.A75C.01	64	MALE	Hepatitis C	M0	N0	T1	Stage I	NA
TCGA.MI.A75E.01	61	MALE	Other	M0	N0	T4	Stage III	YES
TCGA.MI.A75G.01	63	MALE	Other	M0	N0	T2	Stage II	YES
TCGA.MI.A75H.01	77	MALE	Hepatitis C	MX	NX	NA	NA	NA
TCGA.MI.A75I.01	61	MALE	Hepatitis C	MX	NX	T2	NA	YES
TCGA.MR.A520.01	58	MALE	Other	MX	NX	T1	Stage I	NA
TCGA.MR.A8JO.01	34	MALE	Alcohol consumption	MX	N0	T1	Stage I	NO
TCGA.NI.A4U2.01	71	MALE	Alcohol consumption	MX	NX	T3	Stage III	YES
TCGA.NI.A8LF.01	74	MALE	Alcohol consumption	MX	NX	T1	Stage I	YES
TCGA.O8.A75V.01	54	MALE	Other	MX	NX	T1	Stage I	YES
TCGA.PD.A5DF.01	58	FEMALE	No History of Primary Risk Factors	M0	N0	T4	Stage III	YES
TCGA.QA.A7B7.01	48	MALE	Hepatitis B	MX	NX	T2	Stage II	NO
TCGA.RC.A6M4.01	74	FEMALE	No History of Primary Risk Factors	MX	NX	T3	Stage III	YES
TCGA.RC.A6M5.01	20	FEMALE	No History of Primary Risk Factors	M0	N1	T1	Stage IV	NO
TCGA.RC.A6M6.01	75	MALE	Alcohol consumption	M0	NX	T2	Stage II	NA
TCGA.RC.A7S9.01	47	FEMALE	Hepatitis B	M0	N0	T1	Stage I	NA
TCGA.RC.A7SB.01	53	MALE	Hepatitis B	M0	N0	T2	Stage II	NA
TCGA.RC.A7SF.01	66	MALE	Hepatitis C	M0	N0	T1	Stage I	NA
TCGA.RC.A7SH.01	42	MALE	Hepatitis B	M0	N0	T2	Stage II	NA
TCGA.RC.A7SK.01	59	MALE	Hepatitis C	M0	N0	T1	Stage I	NA
TCGA.RG.A7D4.01	69	MALE	Hepatitis C	M0	N0	T2	Stage II	YES
TCGA.T1.A6J8.01	68	MALE	Alcohol consumption	M0	NX	T1	NA	NA
TCGA.UB.A7MA.01	62	FEMALE	No History of Primary Risk Factors	M0	N0	T2b	Stage II	NO
TCGA.UB.A7MB.01	24	MALE	No History of Primary Risk Factors	MX	NX	T2	Stage II	NO
TCGA.UB.A7MC.01	59	MALE	Other	MX	N0	T3a	Stage III	NO
TCGA.UB.A7MD.01	67	MALE	Other	MX	N0	T1	Stage I	NO
TCGA.UB.A7ME.01	51	MALE	Hepatitis B	MX	NX	T1	Stage I	NO
TCGA.UB.A7MF.01	56	MALE	Other	MX	NX	T3a	Stage III	YES
TCGA.UB.AA0U.01	60	MALE	Other	MX	NX	T2	Stage II	YES
TCGA.UB.AA0V.01	69	FEMALE	Other	MX	NX	[Discrepancy]	Stage I	YES
TCGA.WJ.A86L.01	68	FEMALE	No History of Primary Risk Factors	MX	NX	T1	Stage I	NO
TCGA.WQ.A9G7.01	71	FEMALE	No History of Primary Risk Factors	M0	NX	T3a	NA	NO
TCGA.WQ.AB4B.01	62	MALE	Other	M0	NX	T2	Stage II	NO
TCGA.WX.AA44.01	64	FEMALE	Other	MX	NX	T1	Stage I	NO
TCGA.WX.AA46.01	61	MALE	No History of Primary Risk Factors	MX	NX	T2	Stage II	YES
TCGA.WX.AA47.01	33	FEMALE	No History of Primary Risk Factors	MX	NX	T3a	Stage III	NO
TCGA.XR.A8TC.01	43	FEMALE	Hepatitis B	MX	NX	T1	Stage I	NO
TCGA.XR.A8TD.01	49	FEMALE	No History of Primary Risk Factors	M0	N0	T3	Stage III	NA
TCGA.XR.A8TE.01	16	MALE	No History of Primary Risk Factors	MX	N0	T3	Stage III	NO
TCGA.XR.A8TF.01	74	MALE	Hepatitis B	MX	NX	T1	Stage I	NO
TCGA.XR.A8TG.01	58	MALE	Hepatitis C	M0	NX	T1	Stage I	YES
TCGA.YA.A8S7.01	68	MALE	Hepatitis C	MX	N0	T3a	Stage III	NO
TCGA.ZP.A9CV.01	59	MALE	Other	MX	NX	T1	NA	NO
TCGA.ZP.A9CY.01	66	FEMALE	Other	MX	NX	T1	NA	YES
TCGA.ZP.A9CZ.01	72	MALE	Hepatitis B	MX	NX	T1	NA	YES
TCGA.ZP.A9D0.01	67	FEMALE	Other	MX	NX	T1	NA	NO
TCGA.ZP.A9D1.01	56	FEMALE	Other	MX	NX	T1	NA	YES
TCGA.ZP.A9D2.01	51	MALE	Hepatitis C	MX	NX	T2	NA	YES
TCGA.ZP.A9D4.01	64	FEMALE	No History of Primary Risk Factors	MX	NX	T1	NA	NO
TCGA.ZS.A9CD.01	73	MALE	NA	MX	NX	T2	Stage II	NA
TCGA.ZS.A9CE.01	79	FEMALE	NA	MX	NX	T2	Stage II	NA
TCGA.ZS.A9CF.01	64	MALE	Other	MX	NX	T2	Stage II	NA
TCGA.ZS.A9CG.01	55	MALE	NA	MX	NX	T2	Stage II	NA

## Sheet: clinical data of HCC
Sample	age	gender	risk_factor	pathologic_stage	family_cancer_history
HCC_01	54	Male	Alcohol consumption	III	YES
HCC_02	69	Female	No risk factors	III	NO
HCC_03	68	Female	Hepatitis B	III	YES
HCC_04	69	Female	No risk factors	I	NO
HCC_05	72	Male	No risk factors	II	NO
HCC_06	61	Female	Hepatitis B	II	NO
HCC_07	51	Male	Hepatitis B	III	NO
HCC_08	57	Male	No risk factors	II	NO
HCC_09	62	Female	Hepatitis B	III	NO
HCC_10	62	Male	Alcohol consumption	II	NO
HCC_11	43	Male	Alcohol consumption	I	YES
HCC_12	56	Female	Hepatitis B	III	NO
HCC_13	60	Male	Hepatitis B	III	NO
HCC_14	61	Male	Alcohol consumption	I	YES
HCC_15	66	Male	Hepatitis B	I	NO
HCC_16	55	Male	Alcohol consumption	I	NO
HCC_17	63	Male	Alcohol consumption	III	NO
HCC_18	47	Male	Alcohol consumption	I	NO
HCC_19	56	Male	Alcohol consumption	III	NO
HCC_20	65	Female	No risk factors	I	NO
HCC_21	58	Male	Hepatitis B	III	NO
HCC_22	47	Male	Alcohol consumption	III	NO
HCC_23	54	Female	Hepatitis B	III	YES
HCC_24	64	Male	Alcohol consumption	I	NO
HCC_25	68	Female	Alcohol consumption	II	NO
HCC_26	36	Male	Hepatitis B	I	YES
HCC_27	42	Male	Alcohol consumption	I	NO
HCC_28	60	Male	Alcohol consumption	II	YES
HCC_29	77	Male	No risk factors	III	NO
HCC_30	64	Male	Hepatitis B	I	NO
HCC_31	65	Male	Hepatitis B	II	NO
HCC_32	69	Male	Hepatitis B	I	YES
HCC_33	52	Female	Alcohol consumption	III	NA
HCC_34	63	Male	No risk factors	I	NO
HCC_35	71	Male	Hepatitis B	II	NO
HCC_36	62	Male	NA	II	YES
HCC_37	57	Male	Alcohol consumption	I	NA
HCC_38	52	Male	NA	I	NO
HCC_39	55	Female	Hepatitis B	III	NA
HCC_40	66	Male	Alcohol consumption	III	NO
HCC_41	57	Male	Hepatitis B	I	YES
HCC_42	49	Female	NA	II	NA
HCC_43	51	Male	Alcohol consumption	III	NO
HCC_44	56	Male	Hepatitis B	I	NO
HCC_45	71	Female	No risk factors	I	NA
HCC_46	60	Female	Alcohol consumption	I	NO
HCC_47	47	Male	Alcohol consumption	I	NA
HCC_48	68	Female	Alcohol consumption	I	NO
HCC_49	52	Female	No risk factors	III	NO
HCC_50	60	Male	Alcohol consumption	I	NO
HCC_51	70	Male	NA	II	YES
HCC_52	68	Male	NA	I	NA
HCC_53	58	Female	NA	II	NO
HCC_54	48	Male	Alcohol consumption	III	NO
HCC_55	61	Female	No risk factors	II	NA
HCC_56	67	Female	Hepatitis B	III	YES
HCC_57	63	Male	Hepatitis B	I	NO
