# Supplementary material for: Tumor cuproptosis and immune infiltration improve survival of patients with hepatocellular carcinoma with a high expression of ferredoxin 1
Source: Front Oncol. 2023 Jun 8;13:1168769. doi: 10.3389/fonc.2023.1168769 (PMC10285401; doi:10.3389/fonc.2023.1168769)
Supplement: Supplementary file 3 [file Table_3.xlsx]

## Sheet: FDX1 expression in T and N
sample	counts	group
TCGA.BC.A10Q.01	15	Normal
TCGA.BC.A10R.01	18	Normal
TCGA.BC.A10T.01	16	Normal
TCGA.BC.A10U.01	19	Normal
TCGA.BC.A10W.01	17	Normal
TCGA.BC.A10X.01	15	Normal
TCGA.BC.A10Y.01	17	Normal
TCGA.BC.A10Z.01	20	Normal
TCGA.BC.A110.01	17	Normal
TCGA.BC.A216.01	16	Normal
TCGA.BD.A2L6.01	16	Normal
TCGA.BD.A3EP.01	12	Normal
TCGA.DD.A113.01	17	Normal
TCGA.DD.A114.01	18	Normal
TCGA.DD.A116.01	11	Normal
TCGA.DD.A118.01	21	Normal
TCGA.DD.A119.01	12	Normal
TCGA.DD.A11A.01	13	Normal
TCGA.DD.A11B.01	16	Normal
TCGA.DD.A11C.01	12	Normal
TCGA.DD.A11D.01	16	Normal
TCGA.DD.A1EB.01	17	Normal
TCGA.DD.A1EC.01	11	Normal
TCGA.DD.A1EE.01	12	Normal
TCGA.DD.A1EG.01	17	Normal
TCGA.DD.A1EH.01	18	Normal
TCGA.DD.A1EI.01	12	Normal
TCGA.DD.A1EJ.01	17	Normal
TCGA.DD.A1EL.01	14	Normal
TCGA.DD.A39V.01	13	Normal
TCGA.DD.A39W.01	16	Normal
TCGA.DD.A39X.01	14	Normal
TCGA.DD.A39Z.01	13	Normal
TCGA.DD.A3A1.01	15	Normal
TCGA.DD.A3A2.01	14	Normal
TCGA.DD.A3A3.01	15	Normal
TCGA.DD.A3A4.01	15	Normal
TCGA.DD.A3A5.01	15	Normal
TCGA.DD.A3A6.01	12	Normal
TCGA.DD.A3A8.01	13	Normal
TCGA.EP.A12J.01	19	Normal
TCGA.EP.A26S.01	13	Normal
TCGA.EP.A3RK.01	12	Normal
TCGA.ES.A2HT.01	21	Normal
TCGA.FV.A23B.01	14	Normal
TCGA.FV.A2QR.01	17	Normal
TCGA.FV.A3I0.01	14	Normal
TCGA.FV.A3I1.01	12	Normal
TCGA.FV.A3R2.01	16	Normal
TCGA.G3.A3CH.01	14	Normal
TCGA.BC.A10Q.01	12	Tumor
TCGA.BC.A10R.01	18	Tumor
TCGA.BC.A10T.01	33	Tumor
TCGA.BC.A10U.01	13	Tumor
TCGA.BC.A10W.01	10	Tumor
TCGA.BC.A10X.01	17	Tumor
TCGA.BC.A10Y.01	16	Tumor
TCGA.BC.A10Z.01	25	Tumor
TCGA.BC.A110.01	15	Tumor
TCGA.BC.A216.01	11	Tumor
TCGA.BD.A2L6.01	22	Tumor
TCGA.BD.A3EP.01	10	Tumor
TCGA.DD.A113.01	10	Tumor
TCGA.DD.A114.01	11	Tumor
TCGA.DD.A116.01	10	Tumor
TCGA.DD.A118.01	14	Tumor
TCGA.DD.A119.01	31	Tumor
TCGA.DD.A11A.01	17	Tumor
TCGA.DD.A11B.01	33	Tumor
TCGA.DD.A11C.01	17	Tumor
TCGA.DD.A11D.01	14	Tumor
TCGA.DD.A1EB.01	18	Tumor
TCGA.DD.A1EC.01	11	Tumor
TCGA.DD.A1EE.01	14	Tumor
TCGA.DD.A1EG.01	20	Tumor
TCGA.DD.A1EH.01	14	Tumor
TCGA.DD.A1EI.01	11	Tumor
TCGA.DD.A1EJ.01	10	Tumor
TCGA.DD.A1EL.01	9	Tumor
TCGA.DD.A39V.01	9	Tumor
TCGA.DD.A39W.01	7	Tumor
TCGA.DD.A39X.01	17	Tumor
TCGA.DD.A39Z.01	17	Tumor
TCGA.DD.A3A1.01	19	Tumor
TCGA.DD.A3A2.01	17	Tumor
TCGA.DD.A3A3.01	9	Tumor
TCGA.DD.A3A4.01	13	Tumor
TCGA.DD.A3A5.01	31	Tumor
TCGA.DD.A3A6.01	5	Tumor
TCGA.DD.A3A8.01	18	Tumor
TCGA.EP.A12J.01	24	Tumor
TCGA.EP.A26S.01	18	Tumor
TCGA.EP.A3RK.01	11	Tumor
TCGA.ES.A2HT.01	17	Tumor
TCGA.FV.A23B.01	11	Tumor
TCGA.FV.A2QR.01	24	Tumor
TCGA.FV.A3I0.01	5	Tumor
TCGA.FV.A3I1.01	19	Tumor
TCGA.FV.A3R2.01	27	Tumor
TCGA.G3.A3CH.01	14	Tumor

## Sheet: survival analysis of TCGA 
sampleID	FDX1	group	OS	OS.time	DSS	DSS.time	DFI	DFI.time	PFI	PFI.time
TCGA.2Y.A9GS.01	1681	high	1	724	1	724	1	102	1	102
TCGA.2Y.A9GT.01	1450	high	1	1624	1	1624	1	1083	1	1083
TCGA.2Y.A9GU.01	2284	high	0	1939	0	1939	0	1939	0	1939
TCGA.2Y.A9GV.01	2069	high	1	2532	1	2532	0	2532	1	1745
TCGA.2Y.A9GW.01	1689	high	1	1271	1	1271	1	1229	1	1229
TCGA.2Y.A9GX.01	1114	low	0	2442	0	2442	NA	NA	1	2133
TCGA.2Y.A9GY.01	510	low	1	757	1	757	1	637	1	637
TCGA.2Y.A9GZ.01	1838	high	1	848	1	848	1	719	1	719
TCGA.2Y.A9H0.01	1300	high	0	3675	0	3675	0	3675	0	3675
TCGA.2Y.A9H1.01	2320	high	1	1229	1	1229	1	321	1	321
TCGA.2Y.A9H2.01	305	low	0	1731	0	1731	0	1731	0	1731
TCGA.2Y.A9H3.01	1431	high	0	1516	0	1516	1	22	1	22
TCGA.2Y.A9H4.01	2718	high	0	1452	0	1452	0	1452	0	1452
TCGA.2Y.A9H5.01	1796	high	1	555	1	555	1	258	1	258
TCGA.2Y.A9H6.01	1515	high	0	357	0	357	0	357	0	357
TCGA.2Y.A9H7.01	1425	high	0	1168	0	1168	1	1117	1	1117
TCGA.2Y.A9H8.01	1108	low	1	633	1	633	1	398	1	398
TCGA.2Y.A9H9.01	1541	high	0	697	0	697	1	59	1	59
TCGA.2Y.A9HA.01	1546	high	1	36	1	36	NA	NA	1	36
TCGA.2Y.A9HB.01	1660	high	0	260	0	260	0	260	0	260
TCGA.3K.AAZ8.01	1365	high	0	396	0	396	NA	NA	1	151
TCGA.4R.AA8I.01	1666	high	1	262	1	262	1	158	1	158
TCGA.5C.A9VG.01	896	low	0	328	0	328	0	328	0	328
TCGA.5C.A9VH.01	2497	high	0	322	0	322	0	322	0	322
TCGA.5C.AAPD.01	585	low	0	20	0	20	0	20	0	20
TCGA.5R.AA1C.01	938	low	0	520	0	520	0	520	0	520
TCGA.5R.AA1D.01	1426	high	0	449	0	449	0	449	0	449
TCGA.5R.AAAM.01	2217	high	1	46	0	46	0	46	0	46
TCGA.BC.4072.01	844	low	1	1490	1	1490	NA	NA	1	475
TCGA.BC.4073.01	310	low	0	849	0	849	NA	NA	0	849
TCGA.BC.A10Q.01	797	low	1	1135	1	1135	NA	NA	1	340
TCGA.BC.A10R.01	1906	high	1	308	1	308	1	199	1	199
TCGA.BC.A10S.01	2034	high	1	1423	1	1423	1	1130	1	1130
TCGA.BC.A10T.01	3387	high	1	837	1	837	NA	NA	1	598
TCGA.BC.A10U.01	1170	low	1	837	1	837	NA	NA	1	586
TCGA.BC.A10W.01	729	low	1	91	1	91	NA	NA	1	91
TCGA.BC.A10X.01	1950	high	1	770	0	770	0	770	0	770
TCGA.BC.A10Y.01	1379	high	1	711	1	711	1	400	1	400
TCGA.BC.A10Z.01	2188	high	1	34	0	34	0	34	0	34
TCGA.BC.A110.01	1870	high	1	2116	1	2116	1	2057	1	2057
TCGA.BC.A112.01	421	low	1	153	0	153	0	153	0	153
TCGA.BC.A216.01	895	low	0	1351	0	1351	0	1351	0	1351
TCGA.BC.A217.01	1047	low	1	1397	0	1397	0	1397	0	1397
TCGA.BC.A3KF.01	1097	low	0	8	0	8	0	8	0	8
TCGA.BC.A3KG.01	603	low	0	680	0	680	1	209	1	209
TCGA.BC.A5W4.01	3438	high	1	547	0	547	NA	NA	1	384
TCGA.BC.A69H.01	807	low	0	444	0	444	0	444	0	444
TCGA.BC.A69I.01	2797	high	0	387	0	387	0	387	0	387
TCGA.BC.A8YO.01	597	low	0	562	0	562	1	220	1	220
TCGA.BD.A2L6.01	2235	high	0	1363	0	1363	1	415	1	415
TCGA.BD.A3EP.01	891	low	0	409	0	409	0	409	0	409
TCGA.BD.A3ER.01	1704	high	0	1115	0	1115	1	226	1	226
TCGA.BW.A5NO.01	1501	high	0	20	0	20	NA	NA	0	20
TCGA.CC.5258.01	716	low	1	129	0	129	NA	NA	0	129
TCGA.CC.5259.01	2344	high	0	250	0	250	1	180	1	180
TCGA.CC.5260.01	373	low	1	87	0	87	NA	NA	0	87
TCGA.CC.5261.01	1026	low	1	97	0	97	NA	NA	0	97
TCGA.CC.5262.01	1373	high	1	103	0	103	NA	NA	0	103
TCGA.CC.5263.01	182	low	1	129	0	129	NA	NA	0	129
TCGA.CC.5264.01	759	low	1	102	0	102	NA	NA	0	102
TCGA.CC.A123.01	1059	low	0	219	0	219	NA	NA	1	145
TCGA.CC.A1HT.01	490	low	1	101	0	101	NA	NA	0	101
TCGA.CC.A3M9.01	463	low	1	300	1	300	1	219	1	219
TCGA.CC.A3MA.01	480	low	1	303	1	303	1	261	1	261
TCGA.CC.A3MB.01	766	low	1	315	1	315	0	315	1	260
TCGA.CC.A3MC.01	835	low	0	363	0	363	1	297	1	297
TCGA.CC.A5UC.01	972	low	1	347	1	347	0	347	1	312
TCGA.CC.A5UD.01	397	low	1	304	1	304	1	182	1	182
TCGA.CC.A5UE.01	817	low	1	272	1	272	1	175	1	175
TCGA.CC.A7IE.01	1035	low	1	217	1	217	0	217	1	169
TCGA.CC.A7IF.01	1442	high	1	649	1	649	0	649	1	254
TCGA.CC.A7IG.01	443	low	1	299	1	299	1	195	1	195
TCGA.CC.A7IH.01	805	low	0	365	0	365	0	365	0	365
TCGA.CC.A7II.01	546	low	0	399	0	399	1	278	1	278
TCGA.CC.A7IJ.01	762	low	0	382	0	382	0	382	0	382
TCGA.CC.A7IK.01	439	low	1	262	1	262	1	150	1	150
TCGA.CC.A7IL.01	2221	high	1	278	1	278	1	179	1	179
TCGA.CC.A8HS.01	1403	high	1	300	1	300	1	201	1	201
TCGA.CC.A8HT.01	1063	low	1	140	1	140	1	83	1	83
TCGA.CC.A8HU.01	714	low	1	344	1	344	1	301	1	301
TCGA.CC.A8HV.01	830	low	1	279	1	279	1	149	1	149
TCGA.CC.A9FS.01	2483	high	0	211	0	211	0	211	1	109
TCGA.CC.A9FW.01	993	low	0	248	0	248	1	153	1	153
TCGA.DD.A113.01	937	low	0	2425	0	2425	1	1676	1	1676
TCGA.DD.A114.01	684	low	1	1149	0	1149	0	1149	0	1149
TCGA.DD.A115.01	2179	high	1	2542	1	2542	1	469	1	469
TCGA.DD.A116.01	1008	low	1	1622	0	1622	1	828	1	828
TCGA.DD.A118.01	1264	low	0	3437	0	3437	1	658	1	658
TCGA.DD.A119.01	3603	high	1	223	NA	223	NA	NA	0	223
TCGA.DD.A11A.01	1584	high	0	79	0	79	0	79	0	79
TCGA.DD.A11B.01	3368	high	1	14	0	14	NA	NA	0	14
TCGA.DD.A11C.01	1636	high	0	662	0	662	NA	NA	0	662
TCGA.DD.A11D.01	1503	high	1	1560	1	1560	1	498	1	498
TCGA.DD.A1EA.01	532	low	0	2415	0	2415	1	754	1	754
TCGA.DD.A1EB.01	1718	high	0	2017	0	2017	1	505	1	505
TCGA.DD.A1EC.01	868	low	0	602	0	602	1	299	1	299
TCGA.DD.A1ED.01	1556	high	0	2301	0	2301	0	2301	0	2301
TCGA.DD.A1EE.01	1045	low	1	349	1	349	1	44	1	44
TCGA.DD.A1EF.01	667	low	1	394	1	394	NA	NA	1	394
TCGA.DD.A1EG.01	1910	high	1	1372	1	1372	1	875	1	875
TCGA.DD.A1EH.01	1157	low	0	1495	0	1495	1	120	1	120
TCGA.DD.A1EI.01	956	low	0	183	0	183	0	183	0	183
TCGA.DD.A1EJ.01	793	low	1	1005	1	1005	1	263	1	263
TCGA.DD.A1EK.01	2239	high	1	558	1	558	NA	NA	1	167
TCGA.DD.A1EL.01	680	low	1	415	1	415	NA	NA	1	415
TCGA.DD.A39V.01	947	low	1	643	1	643	1	455	1	455
TCGA.DD.A39W.01	652	low	1	827	NA	827	0	827	0	827
TCGA.DD.A39X.01	1749	high	1	1694	1	1694	1	1032	1	1032
TCGA.DD.A39Y.01	1305	high	1	171	0	171	0	171	0	171
TCGA.DD.A39Z.01	1881	high	1	601	0	601	0	601	0	601
TCGA.DD.A3A1.01	2014	high	1	233	0	233	0	233	0	233
TCGA.DD.A3A2.01	2262	high	1	2131	0	2131	0	2131	0	2131
TCGA.DD.A3A3.01	1194	low	1	535	NA	535	0	535	0	535
TCGA.DD.A3A4.01	1551	high	1	612	1	612	1	87	1	87
TCGA.DD.A3A5.01	3176	high	1	3125	1	3125	1	84	1	84
TCGA.DD.A3A6.01	476	low	1	3258	0	3258	0	3258	0	3258
TCGA.DD.A3A7.01	502	low	1	419	1	419	1	144	1	144
TCGA.DD.A3A8.01	2022	high	1	11	0	11	0	11	0	11
TCGA.DD.A3A9.01	1096	low	1	931	1	931	NA	NA	1	289
TCGA.DD.A4NA.01	490	low	0	1008	0	1008	0	1008	0	1008
TCGA.DD.A4NB.01	1169	low	0	989	0	989	1	912	1	912
TCGA.DD.A4ND.01	857	low	0	2746	0	2746	0	2746	1	15
TCGA.DD.A4NE.01	722	low	1	660	1	660	1	190	1	190
TCGA.DD.A4NF.01	1080	low	0	942	0	942	1	656	1	656
TCGA.DD.A4NG.01	1041	low	1	802	1	802	1	430	1	430
TCGA.DD.A4NH.01	830	low	0	917	0	917	1	161	1	161
TCGA.DD.A4NI.01	2235	high	0	816	0	816	0	816	0	816
TCGA.DD.A4NJ.01	1071	low	0	928	0	928	1	549	1	549
TCGA.DD.A4NK.01	2012	high	1	1210	1	1210	1	89	1	89
TCGA.DD.A4NL.01	2006	high	0	1711	0	1711	0	1711	0	1711
TCGA.DD.A4NN.01	1124	low	1	899	1	899	1	166	1	166
TCGA.DD.A4NO.01	1958	high	0	2245	0	2245	1	990	1	990
TCGA.DD.A4NP.01	1295	high	0	3308	0	3308	1	1286	1	1286
TCGA.DD.A4NQ.01	1071	low	1	373	1	373	1	126	1	126
TCGA.DD.A4NR.01	1152	low	1	9	0	9	0	9	0	9
TCGA.DD.A4NS.01	1267	high	1	2456	1	2456	1	893	1	893
TCGA.DD.A4NV.01	2391	high	0	2398	0	2398	0	2398	0	2398
TCGA.DD.A73A.01	2170	high	0	728	0	728	0	728	0	728
TCGA.DD.A73B.01	1203	low	1	283	1	283	1	240	1	240
TCGA.DD.A73C.01	2010	high	0	701	0	701	1	566	1	566
TCGA.DD.A73D.01	737	low	0	693	0	693	1	592	1	592
TCGA.DD.A73E.01	652	low	0	44	0	44	0	44	0	44
TCGA.DD.A73F.01	1837	high	0	1085	0	1085	0	1085	0	1085
TCGA.DD.A73G.01	954	low	0	3478	0	3478	0	3478	0	3478
TCGA.DD.AA3A.01	400	low	1	410	0	410	0	410	0	410
TCGA.DD.AAC8.01	584	low	1	16	0	16	0	16	0	16
TCGA.DD.AAC9.01	1920	high	0	347	0	347	0	347	0	347
TCGA.DD.AACA.01	606	low	0	2301	0	2301	1	776	1	776
TCGA.DD.AACB.01	671	low	0	2324	0	2324	0	2324	0	2324
TCGA.DD.AACC.01	1120	low	1	1685	1	1685	1	537	1	537
TCGA.DD.AACD.01	1510	high	1	381	1	381	1	151	1	151
TCGA.DD.AACE.01	1685	high	0	2184	0	2184	1	1279	1	1279
TCGA.DD.AACF.01	1088	low	1	365	1	365	1	119	1	119
TCGA.DD.AACG.01	1458	high	1	469	1	469	1	125	1	125
TCGA.DD.AACH.01	1031	low	1	195	0	195	1	83	1	83
TCGA.DD.AACI.01	1019	low	0	1618	0	1618	1	1432	1	1432
TCGA.DD.AACJ.01	651	low	0	2102	0	2102	1	100	1	100
TCGA.DD.AACK.01	1564	high	0	9	0	9	0	9	0	9
TCGA.DD.AACL.01	852	low	1	107	NA	107	0	107	0	107
TCGA.DD.AACN.01	1413	high	0	1302	0	1302	1	357	1	357
TCGA.DD.AACO.01	1119	low	0	1876	0	1876	1	479	1	479
TCGA.DD.AACP.01	458	low	0	415	0	415	0	415	0	415
TCGA.DD.AACQ.01	1487	high	1	432	1	432	1	105	1	105
TCGA.DD.AACS.01	992	low	0	1804	0	1804	0	1804	0	1804
TCGA.DD.AACT.01	1628	high	0	1562	0	1562	0	1562	0	1562
TCGA.DD.AACU.01	2113	high	0	1567	0	1567	0	1567	0	1567
TCGA.DD.AACV.01	1026	low	0	1531	0	1531	1	344	1	344
TCGA.DD.AACW.01	1453	high	0	1424	0	1424	0	1424	0	1424
TCGA.DD.AACX.01	735	low	0	170	0	170	1	42	1	42
TCGA.DD.AACY.01	903	low	0	1450	0	1450	1	776	1	776
TCGA.DD.AACZ.01	656	low	1	171	0	171	1	88	1	88
TCGA.DD.AAD0.01	766	low	0	137	0	137	1	47	1	47
TCGA.DD.AAD1.01	1394	high	0	564	0	564	NA	NA	1	127
TCGA.DD.AAD2.01	1559	high	0	658	0	658	0	658	0	658
TCGA.DD.AAD3.01	1987	high	0	1295	0	1295	0	1295	0	1295
TCGA.DD.AAD5.01	490	low	0	1345	0	1345	1	130	1	130
TCGA.DD.AAD6.01	436	low	0	672	0	672	1	50	1	50
TCGA.DD.AAD8.01	1115	low	0	1219	0	1219	0	1219	0	1219
TCGA.DD.AADA.01	1228	low	0	1233	0	1233	0	1233	0	1233
TCGA.DD.AADB.01	980	low	0	1242	0	1242	0	1242	0	1242
TCGA.DD.AADC.01	923	low	1	425	1	425	1	101	1	101
TCGA.DD.AADD.01	682	low	0	1231	0	1231	0	1231	0	1231
TCGA.DD.AADF.01	2087	high	1	115	0	115	0	115	0	115
TCGA.DD.AADG.01	1340	high	0	1145	0	1145	1	270	1	270
TCGA.DD.AADI.01	2292	high	0	1085	0	1085	0	1085	0	1085
TCGA.DD.AADJ.01	1746	high	0	1066	0	1066	0	1066	0	1066
TCGA.DD.AADK.01	1994	high	0	1049	0	1049	0	1049	0	1049
TCGA.DD.AADL.01	2271	high	0	636	0	636	0	636	0	636
TCGA.DD.AADM.01	2042	high	1	12	0	12	0	12	0	12
TCGA.DD.AADN.01	1264	low	0	898	0	898	0	898	0	898
TCGA.DD.AADO.01	880	low	0	453	0	453	0	453	0	453
TCGA.DD.AADP.01	848	low	0	458	0	458	0	458	0	458
TCGA.DD.AADQ.01	1961	high	0	436	0	436	0	436	0	436
TCGA.DD.AADR.01	3010	high	0	2028	0	2028	1	1700	1	1700
TCGA.DD.AADS.01	2238	high	0	474	0	474	0	474	0	474
TCGA.DD.AADU.01	960	low	0	554	0	554	0	554	0	554
TCGA.DD.AADV.01	1542	high	0	574	0	574	0	574	0	574
TCGA.DD.AADW.01	882	low	0	587	0	587	1	386	1	386
TCGA.DD.AADY.01	829	low	0	555	0	555	0	555	0	555
TCGA.DD.AAE0.01	1323	high	0	555	0	555	0	555	0	555
TCGA.DD.AAE1.01	1615	high	0	552	0	552	0	552	0	552
TCGA.DD.AAE2.01	1971	high	0	638	0	638	0	638	0	638
TCGA.DD.AAE3.01	1723	high	0	566	0	566	0	566	0	566
TCGA.DD.AAE4.01	3385	high	0	608	0	608	1	111	1	111
TCGA.DD.AAE6.01	657	low	0	141	0	141	1	105	1	105
TCGA.DD.AAE7.01	2173	high	0	644	0	644	0	644	0	644
TCGA.DD.AAE9.01	1139	low	0	722	0	722	0	722	0	722
TCGA.DD.AAEA.01	2367	high	0	575	0	575	0	575	0	575
TCGA.DD.AAEB.01	1846	high	0	478	0	478	0	478	0	478
TCGA.DD.AAED.01	1933	high	0	763	0	763	1	198	1	198
TCGA.DD.AAEE.01	1212	low	0	810	0	810	1	224	1	224
TCGA.DD.AAEG.01	1960	high	0	719	0	719	0	719	0	719
TCGA.DD.AAEH.01	2753	high	0	784	0	784	1	644	1	644
TCGA.DD.AAEI.01	1518	high	0	1531	0	1531	1	491	1	491
TCGA.DD.AAEK.01	880	low	0	1067	0	1067	0	1067	0	1067
TCGA.DD.AAVP.01	646	low	0	2752	0	2752	1	903	1	903
TCGA.DD.AAVQ.01	1979	high	0	2728	0	2728	1	1509	1	1509
TCGA.DD.AAVR.01	1831	high	0	2513	0	2513	0	2513	0	2513
TCGA.DD.AAVS.01	2018	high	0	1823	0	1823	0	1823	0	1823
TCGA.DD.AAVU.01	2227	high	0	2202	0	2202	1	1630	1	1630
TCGA.DD.AAVV.01	819	low	0	2455	0	2455	0	2455	0	2455
TCGA.DD.AAVW.01	1888	high	0	2317	0	2317	0	2317	0	2317
TCGA.DD.AAVX.01	1328	high	0	1718	0	1718	1	393	1	393
TCGA.DD.AAVY.01	2311	high	0	1970	0	1970	0	1970	0	1970
TCGA.DD.AAVZ.01	2402	high	0	1900	0	1900	0	1900	0	1900
TCGA.DD.AAW0.01	2179	high	0	2015	0	2015	0	2015	0	2015
TCGA.DD.AAW1.01	890	low	0	1989	0	1989	0	1989	0	1989
TCGA.DD.AAW2.01	1492	high	0	1855	0	1855	1	391	1	391
TCGA.DD.AAW3.01	2357	high	0	1633	0	1633	0	1633	0	1633
TCGA.ED.A459.01	999	low	0	910	0	910	0	910	0	910
TCGA.ED.A4XI.01	1680	high	0	819	0	819	0	819	0	819
TCGA.ED.A5KG.01	607	low	0	854	0	854	0	854	1	110
TCGA.ED.A627.01	1340	high	0	423	0	423	0	423	0	423
TCGA.ED.A66X.01	1074	low	0	406	0	406	1	124	1	124
TCGA.ED.A66Y.01	671	low	1	296	0	296	0	296	0	296
TCGA.ED.A7PX.01	716	low	0	6	0	6	0	6	0	6
TCGA.ED.A7PY.01	2931	high	0	390	0	390	0	390	0	390
TCGA.ED.A7PZ.01	795	low	0	6	0	6	0	6	0	6
TCGA.ED.A7XO.01	1190	low	0	427	0	427	1	262	1	262
TCGA.ED.A7XP.01	1400	high	0	400	0	400	1	187	1	187
TCGA.ED.A82E.01	814	low	0	408	0	408	0	408	0	408
TCGA.ED.A8O5.01	644	low	0	406	0	406	0	406	0	406
TCGA.ED.A8O6.01	871	low	1	56	0	56	0	56	0	56
TCGA.ED.A97K.01	876	low	0	6	0	6	0	6	0	6
TCGA.EP.A12J.01	2016	high	0	570	0	570	0	570	0	570
TCGA.EP.A26S.01	1613	high	0	608	0	608	NA	NA	0	608
TCGA.EP.A2KA.01	884	low	1	627	1	627	1	293	1	293
TCGA.EP.A2KB.01	852	low	1	596	1	596	1	161	1	161
TCGA.EP.A2KC.01	824	low	1	19	0	19	0	19	0	19
TCGA.EP.A3JL.01	1773	high	0	303	0	303	NA	NA	0	303
TCGA.EP.A3RK.01	964	low	0	363	0	363	NA	NA	1	320
TCGA.ES.A2HS.01	2563	high	1	688	0	688	0	688	0	688
TCGA.ES.A2HT.01	2535	high	1	438	0	438	0	438	0	438
TCGA.FV.A23B.01	992	low	1	1852	1	1852	1	1453	1	1453
TCGA.FV.A2QQ.01	1822	high	0	729	0	729	0	729	0	729
TCGA.FV.A2QR.01	2090	high	1	581	1	581	NA	NA	1	561
TCGA.FV.A3I0.01	331	low	0	848	0	848	1	159	1	159
TCGA.FV.A3I1.01	1630	high	1	247	0	247	0	247	0	247
TCGA.FV.A3R2.01	1994	high	1	194	0	194	0	194	0	194
TCGA.FV.A3R3.01	975	low	1	366	0	366	0	366	0	366
TCGA.FV.A495.01	1583	high	0	1	0	1	0	1	0	1
TCGA.FV.A496.01	1407	high	0	10	0	10	0	10	0	10
TCGA.FV.A4ZP.01	404	low	1	2486	0	2486	NA	NA	0	2486
TCGA.FV.A4ZQ.01	688	low	0	12	0	12	0	12	0	12
TCGA.G3.A25S.01	709	low	1	416	1	416	NA	NA	1	37
TCGA.G3.A25T.01	1026	low	0	1553	0	1553	1	452	1	452
TCGA.G3.A25U.01	605	low	0	1636	0	1636	0	1636	0	1636
TCGA.G3.A25V.01	1425	high	0	860	0	860	1	489	1	489
TCGA.G3.A25X.01	666	low	0	1779	0	1779	0	1779	0	1779
TCGA.G3.A25Y.01	1219	low	1	452	1	452	1	355	1	355
TCGA.G3.A25Z.01	1817	high	0	655	0	655	0	655	0	655
TCGA.G3.A3CG.01	1389	high	0	673	0	673	NA	NA	1	329
TCGA.G3.A3CH.01	1382	high	0	780	0	780	1	116	1	116
TCGA.G3.A3CI.01	4557	high	0	180	0	180	0	180	0	180
TCGA.G3.A3CJ.01	1704	high	0	594	0	594	1	296	1	296
TCGA.G3.A3CK.01	795	low	0	585	0	585	0	585	0	585
TCGA.G3.A5SI.01	939	low	1	768	1	768	1	348	1	348
TCGA.G3.A5SJ.01	517	low	0	698	0	698	1	308	1	308
TCGA.G3.A5SK.01	2232	high	0	744	0	744	1	483	1	483
TCGA.G3.A5SL.01	1580	high	0	621	0	621	0	621	0	621
TCGA.G3.A5SM.01	1500	high	0	520	0	520	1	252	1	252
TCGA.G3.A6UC.01	2405	high	0	671	0	671	1	639	1	639
TCGA.G3.A7M5.01	2869	high	0	447	0	447	0	447	0	447
TCGA.G3.A7M6.01	601	low	0	632	0	632	1	293	1	293
TCGA.G3.A7M7.01	2260	high	0	361	0	361	0	361	0	361
TCGA.G3.A7M8.01	3119	high	0	430	0	430	NA	NA	0	430
TCGA.G3.A7M9.01	679	low	1	56	NA	56	0	56	0	56
TCGA.G3.AAUZ.01	1777	high	0	480	0	480	0	480	0	480
TCGA.G3.AAV0.01	1067	low	0	476	0	476	0	476	0	476
TCGA.G3.AAV1.01	683	low	1	359	1	359	1	49	1	49
TCGA.G3.AAV2.01	599	low	0	372	0	372	0	372	0	372
TCGA.G3.AAV3.01	966	low	0	412	0	412	0	412	0	412
TCGA.G3.AAV4.01	996	low	1	27	0	27	0	27	0	27
TCGA.G3.AAV5.01	976	low	0	354	0	354	1	117	1	117
TCGA.G3.AAV6.01	794	low	1	65	1	65	1	44	1	44
TCGA.G3.AAV7.01	1059	low	0	361	0	361	0	361	0	361
TCGA.GJ.A3OU.01	1023	low	0	879	0	879	NA	NA	1	879
TCGA.GJ.A6C0.01	995	low	1	31	NA	31	NA	NA	0	31
TCGA.GJ.A9DB.01	2748	high	1	67	NA	67	0	67	0	67
TCGA.HP.A5MZ.01	1618	high	1	91	0	91	0	91	0	91
TCGA.HP.A5N0.01	2140	high	1	1147	1	1147	1	179	1	179
TCGA.K7.A5RF.01	1657	high	0	631	0	631	1	205	1	205
TCGA.K7.A5RG.01	567	low	0	519	0	519	0	519	0	519
TCGA.K7.A6G5.01	2866	high	0	512	0	512	NA	NA	0	512
TCGA.K7.AAU7.01	845	low	0	359	0	359	NA	NA	1	58
TCGA.KR.A7K0.01	906	low	1	65	0	65	0	65	0	65
TCGA.KR.A7K2.01	2716	high	0	829	0	829	0	829	0	829
TCGA.KR.A7K7.01	839	low	0	951	0	951	1	239	1	239
TCGA.KR.A7K8.01	1319	high	0	906	0	906	0	906	0	906
TCGA.LG.A6GG.01	1828	high	0	387	0	387	0	387	0	387
TCGA.LG.A9QC.01	1122	low	0	425	0	425	0	425	0	425
TCGA.LG.A9QD.01	2249	high	0	366	0	366	0	366	0	366
TCGA.MI.A75C.01	2199	high	0	291	0	291	0	291	0	291
TCGA.MI.A75E.01	1328	high	0	507	0	507	0	507	0	507
TCGA.MI.A75G.01	2870	high	0	698	0	698	0	698	0	698
TCGA.MI.A75H.01	1352	high	0	747	0	747	1	301	1	301
TCGA.MI.A75I.01	1891	high	0	630	0	630	1	265	1	265
TCGA.MR.A520.01	4176	high	0	229	0	229	NA	NA	0	229
TCGA.MR.A8JO.01	1250	low	0	330	0	330	NA	NA	0	330
TCGA.NI.A4U2.01	2237	high	1	1791	1	1791	1	106	1	106
TCGA.NI.A8LF.01	1600	high	0	799	0	799	0	799	0	799
TCGA.O8.A75V.01	1354	high	0	538	0	538	NA	NA	0	538
TCGA.PD.A5DF.01	1203	low	1	639	1	639	NA	NA	1	639
TCGA.QA.A7B7.01	905	low	0	94	0	94	NA	NA	1	88
TCGA.RC.A6M4.01	1053	low	0	22	0	22	NA	NA	0	22
TCGA.RC.A6M5.01	1073	low	0	15	0	15	NA	NA	0	15
TCGA.RC.A6M6.01	883	low	0	9	0	9	NA	NA	0	9
TCGA.RC.A7S9.01	1606	high	0	640	0	640	0	640	0	640
TCGA.RC.A7SB.01	1413	high	0	588	0	588	0	588	0	588
TCGA.RC.A7SF.01	984	low	0	579	0	579	1	502	1	502
TCGA.RC.A7SH.01	1414	high	0	468	0	468	1	91	1	91
TCGA.RC.A7SK.01	3183	high	0	472	0	472	1	312	1	312
TCGA.RG.A7D4.01	450	low	0	1098	0	1098	0	1098	0	1098
TCGA.T1.A6J8.01	2393	high	0	23	0	23	NA	NA	0	23
TCGA.UB.A7MA.01	432	low	0	848	0	848	NA	NA	1	221
TCGA.UB.A7MB.01	1102	low	0	601	0	601	1	48	1	48
TCGA.UB.A7MC.01	706	low	0	500	0	500	1	359	1	359
TCGA.UB.A7MD.01	994	low	1	52	0	52	0	52	0	52
TCGA.UB.A7ME.01	1432	high	0	486	0	486	0	486	0	486
TCGA.UB.A7MF.01	818	low	1	214	1	214	1	133	1	133
TCGA.UB.AA0U.01	1272	high	0	327	0	327	NA	NA	1	106
TCGA.UB.AA0V.01	1923	high	0	314	0	314	0	314	0	314
TCGA.WJ.A86L.01	1044	low	0	345	0	345	0	345	0	345
TCGA.WQ.A9G7.01	1004	low	0	30	0	30	0	30	0	30
TCGA.WQ.AB4B.01	1965	high	0	395	0	395	1	273	1	273
TCGA.WX.AA44.01	1310	high	0	615	0	615	NA	NA	1	246
TCGA.WX.AA46.01	2368	high	0	756	0	756	0	756	0	756
TCGA.WX.AA47.01	1525	high	1	556	1	556	1	103	1	103
TCGA.XR.A8TC.01	1685	high	0	1339	0	1339	0	1339	0	1339
TCGA.XR.A8TD.01	1424	high	0	1030	0	1030	0	1030	0	1030
TCGA.XR.A8TE.01	907	low	0	925	0	925	1	210	1	210
TCGA.XR.A8TF.01	1532	high	1	693	0	693	1	231	1	231
TCGA.XR.A8TG.01	1859	high	0	898	0	898	1	350	1	350
TCGA.YA.A8S7.01	621	low	1	412	1	412	1	398	1	398
TCGA.ZP.A9CV.01	2127	high	1	1088	1	1088	NA	NA	1	1088
TCGA.ZP.A9CY.01	1696	high	0	782	0	782	0	782	0	782
TCGA.ZP.A9CZ.01	688	low	0	706	0	706	0	706	0	706
TCGA.ZP.A9D0.01	1107	low	0	1091	0	1091	0	1091	0	1091
TCGA.ZP.A9D1.01	1889	high	0	21	0	21	0	21	0	21
TCGA.ZP.A9D2.01	741	low	1	765	1	765	1	315	1	315
TCGA.ZP.A9D4.01	1214	low	0	395	0	395	0	395	0	395
TCGA.ZS.A9CD.01	1732	high	1	1386	NA	1386	1	371	1	371
TCGA.ZS.A9CE.01	4174	high	0	1241	0	1241	0	1241	1	892
TCGA.ZS.A9CF.01	2477	high	0	2412	0	2412	1	636	1	636
TCGA.ZS.A9CG.01	1237	low	0	341	0	341	0	341	0	341

## Sheet: survival analysis of HCC
Sample	FDX1	group	OS.time	OS
HCC_01	0.494	low	566	1
HCC_02	0.6395	low	574	1
HCC_03	0.773	low	425	1
HCC_04	0.9537	low	586	0
HCC_05	0.9882	low	672	0
HCC_06	1.0412	low	468	0
HCC_07	1.4145	high	1900	0
HCC_08	1.5459	high	1185	0
HCC_09	1.5504	high	1684	0
HCC_10	1.1408	low	596	1
HCC_11	1.2466	low	330	0
HCC_12	1.6486	high	1424	1
HCC_13	1.6909	high	1513	0
HCC_14	1.7964	high	783	1
HCC_15	1.811	high	480	0
HCC_16	2.1152	high	1876	0
HCC_17	2.1159	high	640	0
HCC_18	2.1231	high	1317	0
HCC_19	1.2557	low	1295	1
HCC_20	2.1479	high	1752	0
HCC_21	2.1772	high	1339	1
HCC_22	1.2371	low	1728	1
HCC_23	2.1818	high	1804	0
HCC_24	1.2566	low	381	0
HCC_25	1.2817	low	621	0
HCC_26	1.3301	high	1932	0
HCC_27	2.4367	high	1302	0
HCC_28	2.7405	high	535	1
HCC_29	1.3619	high	381	1
HCC_30	1.413	high	587	0
HCC_31	1.1084	low	643	0
HCC_32	1.5194	high	617	0
HCC_33	1.0366	low	353	0
HCC_34	1.3808	high	733	0
HCC_35	1.2291	low	680	1
HCC_36	1.3012	low	1328	0
HCC_37	1.5085	high	832	0
HCC_38	1.2012	low	1309	0
HCC_39	1.0906	low	533	0
HCC_40	1.2063	low	325	1
HCC_41	1.5953	high	745	1
HCC_42	1.5668	high	871	0
HCC_43	1.1694	low	272	0
HCC_44	1.3775	high	1239	1
HCC_45	1.0144	low	685	0
HCC_46	1.38	high	722	0
HCC_47	1.2129	low	696	0
HCC_48	1.7053	high	472	0
HCC_49	0.9665	low	893	1
HCC_50	1.2358	low	761	0
HCC_51	1.6016	high	529	0
HCC_52	1.0638	low	1221	1
HCC_53	1.3122	low	904	1
HCC_54	1.3979	high	428	0
HCC_55	1.1847	low	534	0
HCC_56	0.968	low	936	0
HCC_57	1.5178	high	351	0
