# Supplementary material for: Tumor cuproptosis and immune infiltration improve survival of patients with hepatocellular carcinoma with a high expression of ferredoxin 1
Source: Front Oncol. 2023 Jun 8;13:1168769. doi: 10.3389/fonc.2023.1168769 (PMC10285401; doi:10.3389/fonc.2023.1168769)
Supplement: Supplementary file 4 [file Table_4.xlsx]

## Sheet: Sheet1
sampleID	FDX1	age	gender	risk_factor	relative_family_cancer_history	pathologic_M	pathologic_N	pathologic_T	pathologic_stage
TCGA.2Y.A9GS.01	1681	<60	MALE	Alcohol consumption	NA	MX	NX	T2	NA
TCGA.2Y.A9GT.01	1450	<60	MALE	Other	YES	MX	NX	T1	Stage I
TCGA.2Y.A9GU.01	2284	<60	FEMALE	No risk factors	YES	MX	NX	T1	Stage I
TCGA.2Y.A9GV.01	2069	<60	FEMALE	Alcohol consumption	NO	MX	NX	T1	Stage I
TCGA.2Y.A9GW.01	1689	>=60	MALE	Alcohol consumption	YES	MX	N0	T1	Stage I
TCGA.2Y.A9GX.01	1114	>=60	MALE	Alcohol consumption	NO	MX	NX	T1	Stage I
TCGA.2Y.A9GY.01	510	>=60	FEMALE	No risk factors	YES	MX	NX	T2	Stage II
TCGA.2Y.A9GZ.01	1838	>=60	FEMALE	No risk factors	YES	MX	NX	T2	Stage II
TCGA.2Y.A9H0.01	1300	<60	MALE	Other	NA	M0	N0	T3	Stage III
TCGA.2Y.A9H1.01	2320	<60	MALE	Other	NO	MX	NX	T1	Stage I
TCGA.2Y.A9H2.01	305	>=60	FEMALE	Alcohol consumption	NO	MX	N0	T1	Stage I
TCGA.2Y.A9H3.01	1431	<60	MALE	Other	YES	MX	NX	T2	Stage II
TCGA.2Y.A9H4.01	2718	>=60	MALE	Other	YES	MX	N0	T1	Stage I
TCGA.2Y.A9H5.01	1796	<60	FEMALE	Other	YES	MX	N0	T1	Stage I
TCGA.2Y.A9H6.01	1515	>=60	FEMALE	Alcohol consumption	YES	MX	NX	T1	Stage I
TCGA.2Y.A9H7.01	1425	>=60	FEMALE	No risk factors	NO	MX	N0	T1	Stage I
TCGA.2Y.A9H8.01	1108	>=60	FEMALE	Alcohol consumption	YES	MX	NX	T1	NA
TCGA.2Y.A9H9.01	1541	>=60	MALE	Other	YES	MX	N0	T1	Stage I
TCGA.2Y.A9HA.01	1546	>=60	MALE	Other	NO	MX	NX	T2	Stage II
TCGA.2Y.A9HB.01	1660	>=60	MALE	Alcohol consumption	NO	MX	NX	T1	Stage I
TCGA.3K.AAZ8.01	1365	>=60	MALE	Hepatitis C	NO	MX	NX	T3b	Stage III
TCGA.4R.AA8I.01	1666	>=60	MALE	Other	NO	MX	NX	T2	Stage II
TCGA.5C.A9VG.01	896	<60	MALE	Other	NO	M0	N0	T2	Stage II
TCGA.5C.A9VH.01	2497	>=60	MALE	No risk factors	NO	M0	N0	T1	Stage I
TCGA.5C.AAPD.01	585	>=60	MALE	Hepatitis B	NO	M0	N0	T2	Stage II
TCGA.5R.AA1C.01	938	<60	MALE	No risk factors	NO	M0	N0	T2	Stage II
TCGA.5R.AA1D.01	1426	<60	FEMALE	No risk factors	NO	M0	N0	T3a	Stage III
TCGA.5R.AAAM.01	2217	>=60	FEMALE	No risk factors	NO	M0	N0	T2	Stage II
TCGA.BC.4072.01	844	>=60	FEMALE	No risk factors	YES	M0	N0	T3	Stage III
TCGA.BC.4073.01	310	>=60	MALE	Other	YES	MX	N0	T3	Stage III
TCGA.BC.A10Q.01	797	>=60	FEMALE	No risk factors	YES	MX	NX	T2	NA
TCGA.BC.A10R.01	1906	>=60	FEMALE	No risk factors	YES	MX	NX	T3	NA
TCGA.BC.A10S.01	2034	>=60	MALE	Alcohol consumption	NO	MX	NX	T3	NA
TCGA.BC.A10T.01	3387	>=60	MALE	No risk factors	NO	MX	NX	T4	NA
TCGA.BC.A10U.01	1170	>=60	MALE	Alcohol consumption	YES	MX	NX	T2	NA
TCGA.BC.A10W.01	729	<60	MALE	Hepatitis B	YES	MX	NX	T4	NA
TCGA.BC.A10X.01	1950	<60	FEMALE	No risk factors	YES	MX	N0	T3a	Stage III
TCGA.BC.A10Y.01	1379	>=60	MALE	Alcohol consumption	NO	MX	NX	T4	NA
TCGA.BC.A10Z.01	2188	>=60	FEMALE	No risk factors	YES	MX	N0	T1	Stage I
TCGA.BC.A110.01	1870	<60	FEMALE	Alcohol consumption	YES	MX	NX	T1	NA
TCGA.BC.A112.01	421	>=60	MALE	Alcohol consumption	NO	MX	NX	T3	NA
TCGA.BC.A216.01	895	>=60	FEMALE	No risk factors	YES	M0	NX	T3	Stage III
TCGA.BC.A217.01	1047	>=60	FEMALE	Alcohol consumption	NO	M0	NX	T2	Stage II
TCGA.BC.A3KF.01	1097	>=60	FEMALE	No risk factors	YES	M0	NX	T1	Stage I
TCGA.BC.A3KG.01	603	>=60	FEMALE	Alcohol consumption	NO	M0	N0	T2	Stage II
TCGA.BC.A5W4.01	3438	>=60	MALE	Alcohol consumption	NO	M0	NX	T3a	Stage III
TCGA.BC.A69H.01	807	>=60	MALE	Alcohol consumption	NO	M0	NX	T2	Stage II
TCGA.BC.A69I.01	2797	>=60	MALE	No risk factors	YES	M0	N0	T1	Stage I
TCGA.BC.A8YO.01	597	>=60	FEMALE	Other	YES	M0	N0	T4	Stage III
TCGA.BD.A2L6.01	2235	>=60	MALE	Alcohol consumption	NA	MX	NX	T2	NA
TCGA.BD.A3EP.01	891	>=60	FEMALE	No risk factors	NO	M0	N0	T1	Stage I
TCGA.BD.A3ER.01	1704	>=60	MALE	Other	NO	MX	NX	T2	Stage II
TCGA.BW.A5NO.01	1501	<60	MALE	Hepatitis C	NA	MX	NX	T3a	Stage III
TCGA.CC.5258.01	716	<60	MALE	NA	NO	M0	N0	T2	Stage II
TCGA.CC.5259.01	2344	>=60	FEMALE	No risk factors	NO	M0	N0	T4	Stage III
TCGA.CC.5260.01	373	>=60	FEMALE	NA	NO	M0	N0	T4	Stage III
TCGA.CC.5261.01	1026	<60	MALE	NA	NA	M0	N0	T2	Stage II
TCGA.CC.5262.01	1373	>=60	MALE	No risk factors	NO	M0	N0	T4	Stage III
TCGA.CC.5263.01	182	<60	MALE	No risk factors	NO	M0	N0	T3	Stage III
TCGA.CC.5264.01	759	>=60	MALE	NA	NA	M0	N0	T3	Stage III
TCGA.CC.A123.01	1059	<60	FEMALE	NA	NA	M0	N0	T3	Stage III
TCGA.CC.A1HT.01	490	<60	MALE	No risk factors	NO	M0	N0	T3	Stage III
TCGA.CC.A3M9.01	463	<60	MALE	Alcohol consumption	NO	M0	N0	T3	Stage III
TCGA.CC.A3MA.01	480	>=60	MALE	Alcohol consumption	NO	M0	N0	T3	Stage III
TCGA.CC.A3MB.01	766	<60	MALE	No risk factors	NO	M0	N0	T3	Stage III
TCGA.CC.A3MC.01	835	<60	MALE	Alcohol consumption	NO	M0	N0	T3	Stage III
TCGA.CC.A5UC.01	972	>=60	MALE	Alcohol consumption	NO	M0	N0	T3	Stage III
TCGA.CC.A5UD.01	397	<60	MALE	Alcohol consumption	NO	M0	N0	T3	Stage III
TCGA.CC.A5UE.01	817	<60	MALE	Alcohol consumption	NO	M0	N0	T4	Stage III
TCGA.CC.A7IE.01	1035	<60	MALE	Alcohol consumption	NO	M0	N0	T3	Stage III
TCGA.CC.A7IF.01	1442	<60	MALE	Alcohol consumption	NO	M0	N0	T3	Stage III
TCGA.CC.A7IG.01	443	<60	MALE	Alcohol consumption	NO	M0	N0	T2	Stage II
TCGA.CC.A7IH.01	805	<60	MALE	Alcohol consumption	NO	M0	N0	T3	Stage III
TCGA.CC.A7II.01	546	<60	MALE	Alcohol consumption	NO	M0	N0	T3	Stage III
TCGA.CC.A7IJ.01	762	<60	MALE	Alcohol consumption	NO	M0	N0	T2	Stage II
TCGA.CC.A7IK.01	439	<60	MALE	Alcohol consumption	NO	M0	N0	T3	Stage III
TCGA.CC.A7IL.01	2221	>=60	MALE	Alcohol consumption	NO	M0	N0	T3	Stage III
TCGA.CC.A8HS.01	1403	<60	MALE	No risk factors	NO	M0	N1	T3	Stage III
TCGA.CC.A8HT.01	1063	>=60	MALE	Alcohol consumption	NO	M0	N0	T3	Stage III
TCGA.CC.A8HU.01	714	<60	FEMALE	No risk factors	NO	M0	N0	T3	Stage III
TCGA.CC.A8HV.01	830	<60	FEMALE	No risk factors	NO	M0	N0	T2	Stage II
TCGA.CC.A9FS.01	2483	<60	MALE	Alcohol consumption	NO	M0	N0	T2	Stage II
TCGA.CC.A9FW.01	993	>=60	MALE	Alcohol consumption	NO	M0	N0	T3	Stage III
TCGA.DD.A113.01	937	<60	FEMALE	Other	NA	M0	N0	T2	Stage II
TCGA.DD.A114.01	684	<60	MALE	Hepatitis C	NO	M0	NA	T2	Stage II
TCGA.DD.A115.01	2179	<60	MALE	Alcohol consumption	NO	M0	N0	T3	Stage III
TCGA.DD.A116.01	1008	>=60	MALE	Hepatitis B	NO	M0	N0	T3	Stage III
TCGA.DD.A118.01	1264	>=60	FEMALE	NA	NO	M0	N0	T2	Stage II
TCGA.DD.A119.01	3603	<60	MALE	Hepatitis B	YES	M1	N0	T3a	Stage IV
TCGA.DD.A11A.01	1584	>=60	MALE	Other	NO	M0	N0	T1	Stage I
TCGA.DD.A11B.01	3368	>=60	MALE	Other	NO	M0	N0	T1	Stage I
TCGA.DD.A11C.01	1636	>=60	MALE	NA	YES	M0	N0	T1	Stage I
TCGA.DD.A11D.01	1503	<60	FEMALE	Other	YES	M0	N0	T1	Stage I
TCGA.DD.A1EA.01	532	>=60	MALE	Hepatitis B	YES	M0	N0	T2	Stage II
TCGA.DD.A1EB.01	1718	>=60	FEMALE	Other	YES	M0	N0	T1	Stage I
TCGA.DD.A1EC.01	868	<60	FEMALE	NA	NO	M0	N0	T1	Stage I
TCGA.DD.A1ED.01	1556	>=60	MALE	Alcohol consumption	NO	M0	N0	T1	Stage I
TCGA.DD.A1EE.01	1045	>=60	MALE	Hepatitis C	NO	M0	N0	T3	Stage III
TCGA.DD.A1EF.01	667	<60	FEMALE	No risk factors	YES	M0	N0	T1	Stage I
TCGA.DD.A1EG.01	1910	>=60	MALE	Other	YES	M0	N0	T1	Stage I
TCGA.DD.A1EH.01	1157	<60	MALE	Hepatitis B	YES	M0	N0	T3	Stage III
TCGA.DD.A1EI.01	956	<60	MALE	Hepatitis B	NO	M0	N0	T1	Stage I
TCGA.DD.A1EJ.01	793	>=60	FEMALE	No risk factors	YES	M0	N1	T1	Stage III
TCGA.DD.A1EK.01	2239	>=60	FEMALE	Other	YES	M1	N0	T4	Stage IV
TCGA.DD.A1EL.01	680	<60	MALE	Hepatitis B	NO	M0	N0	T2	Stage II
TCGA.DD.A39V.01	947	>=60	MALE	No risk factors	YES	M0	NX	T2	Stage II
TCGA.DD.A39W.01	652	<60	FEMALE	No risk factors	NA	M0	N0	T3	Stage III
TCGA.DD.A39X.01	1749	>=60	FEMALE	No risk factors	YES	M0	NX	T1	Stage I
TCGA.DD.A39Y.01	1305	>=60	MALE	No risk factors	YES	M0	NX	T1	Stage I
TCGA.DD.A39Z.01	1881	<60	FEMALE	Alcohol consumption	YES	M0	NX	T2	Stage II
TCGA.DD.A3A1.01	2014	>=60	MALE	No risk factors	YES	M0	N0	T3b	Stage III
TCGA.DD.A3A2.01	2262	>=60	FEMALE	No risk factors	NO	M0	N0	T1	Stage I
TCGA.DD.A3A3.01	1194	<60	MALE	No risk factors	NO	M0	N0	T1	Stage I
TCGA.DD.A3A4.01	1551	<60	MALE	Other	YES	M0	N0	T3	Stage III
TCGA.DD.A3A5.01	3176	>=60	FEMALE	No risk factors	NO	M0	N0	T3	Stage III
TCGA.DD.A3A6.01	476	>=60	FEMALE	No risk factors	NO	M0	N0	T2	Stage II
TCGA.DD.A3A7.01	502	>=60	MALE	Other	YES	M0	N0	T3b	Stage III
TCGA.DD.A3A8.01	2022	>=60	MALE	No risk factors	YES	M0	N0	T2	Stage II
TCGA.DD.A3A9.01	1096	>=60	FEMALE	Other	NO	M1	N0	T4	Stage IV
TCGA.DD.A4NA.01	490	>=60	FEMALE	No risk factors	YES	M0	N1	T2	Stage III
TCGA.DD.A4NB.01	1169	<60	MALE	No risk factors	YES	M0	N0	T1	Stage I
TCGA.DD.A4ND.01	857	<60	FEMALE	No risk factors	YES	M0	N0	T1	Stage I
TCGA.DD.A4NE.01	722	>=60	FEMALE	No risk factors	YES	M0	N0	T3a	Stage III
TCGA.DD.A4NF.01	1080	>=60	MALE	Hepatitis C	NO	M0	N0	T1	Stage I
TCGA.DD.A4NG.01	1041	>=60	MALE	Alcohol consumption	YES	M0	NX	T3a	Stage III
TCGA.DD.A4NH.01	830	>=60	FEMALE	Alcohol consumption	YES	M0	N0	T3b	Stage III
TCGA.DD.A4NI.01	2235	>=60	MALE	Other	YES	M0	NX	T2	Stage II
TCGA.DD.A4NJ.01	1071	<60	FEMALE	Other	YES	M0	N0	T2	Stage II
TCGA.DD.A4NK.01	2012	>=60	FEMALE	No risk factors	YES	M0	N0	T3	Stage III
TCGA.DD.A4NL.01	2006	<60	MALE	Other	NO	M0	N0	T1	Stage I
TCGA.DD.A4NN.01	1124	<60	FEMALE	No risk factors	YES	M0	N0	T1	Stage I
TCGA.DD.A4NO.01	1958	>=60	MALE	Other	NO	M0	N0	T1	Stage I
TCGA.DD.A4NP.01	1295	<60	MALE	No risk factors	NO	M0	N0	T1	Stage I
TCGA.DD.A4NQ.01	1071	>=60	MALE	Other	YES	M0	N0	T2	Stage II
TCGA.DD.A4NR.01	1152	>=60	FEMALE	Other	YES	M0	N0	T1	Stage I
TCGA.DD.A4NS.01	1267	>=60	FEMALE	Alcohol consumption	YES	M0	N0	T1	Stage I
TCGA.DD.A4NV.01	2391	>=60	MALE	Other	YES	M0	N0	T3	Stage III
TCGA.DD.A73A.01	2170	>=60	MALE	Alcohol consumption	NO	M0	N0	T1	Stage I
TCGA.DD.A73B.01	1203	>=60	FEMALE	Other	YES	M0	N0	T1	Stage I
TCGA.DD.A73C.01	2010	>=60	FEMALE	No risk factors	YES	M0	N0	T3a	Stage III
TCGA.DD.A73D.01	737	>=60	FEMALE	Hepatitis C	YES	MX	NX	T2	Stage II
TCGA.DD.A73E.01	652	>=60	MALE	Other	YES	M0	N0	T1	Stage I
TCGA.DD.A73F.01	1837	>=60	FEMALE	No risk factors	YES	M0	N0	T1	Stage I
TCGA.DD.A73G.01	954	>=60	FEMALE	No risk factors	YES	M0	N0	T1	Stage I
TCGA.DD.AA3A.01	400	>=60	FEMALE	No risk factors	YES	MX	N0	T1	Stage I
TCGA.DD.AAC8.01	584	>=60	MALE	Hepatitis B	NO	M0	N0	T1	Stage I
TCGA.DD.AAC9.01	1920	<60	MALE	Hepatitis B	NO	M0	N0	T1	Stage I
TCGA.DD.AACA.01	606	>=60	MALE	Hepatitis B	NO	M0	N0	T1	Stage I
TCGA.DD.AACB.01	671	>=60	FEMALE	Hepatitis B	NO	M0	N0	T1	Stage I
TCGA.DD.AACC.01	1120	>=60	MALE	Hepatitis B	NO	M0	N0	T1	Stage I
TCGA.DD.AACD.01	1510	<60	MALE	Hepatitis B	YES	M0	N0	T1	Stage I
TCGA.DD.AACE.01	1685	>=60	MALE	Hepatitis B	NO	M0	N0	T1	Stage I
TCGA.DD.AACF.01	1088	>=60	MALE	Hepatitis C	NO	M0	N0	T1	Stage I
TCGA.DD.AACG.01	1458	<60	MALE	Hepatitis B	NO	M0	N0	T2	Stage II
TCGA.DD.AACH.01	1031	>=60	MALE	Hepatitis B	NO	M0	N0	T2	Stage II
TCGA.DD.AACI.01	1019	>=60	MALE	NA	NO	M0	N0	T2	Stage II
TCGA.DD.AACJ.01	651	>=60	MALE	NA	NO	M0	N0	T2	Stage II
TCGA.DD.AACK.01	1564	>=60	MALE	Hepatitis B	NO	M0	N0	T1	Stage I
TCGA.DD.AACL.01	852	>=60	FEMALE	Hepatitis C	NO	M0	N0	T1	Stage I
TCGA.DD.AACN.01	1413	<60	MALE	Hepatitis B	NO	M0	N0	T1	Stage I
TCGA.DD.AACO.01	1119	<60	MALE	Hepatitis B	NO	M0	N0	T1	Stage I
TCGA.DD.AACP.01	458	>=60	MALE	Alcohol consumption	NO	M0	N0	T1	Stage I
TCGA.DD.AACQ.01	1487	<60	MALE	Hepatitis B	NO	M0	N0	T2	Stage II
TCGA.DD.AACS.01	992	<60	MALE	Hepatitis B	NO	M0	N0	T1	Stage I
TCGA.DD.AACT.01	1628	>=60	FEMALE	Hepatitis B	NO	M0	N0	T1	Stage I
TCGA.DD.AACU.01	2113	<60	MALE	Hepatitis B	NO	M0	N0	T1	Stage I
TCGA.DD.AACV.01	1026	<60	MALE	Alcohol consumption	NO	M0	N0	T1	Stage I
TCGA.DD.AACW.01	1453	<60	MALE	Other	NO	M0	N0	T1	Stage I
TCGA.DD.AACX.01	735	>=60	MALE	Other	NO	M0	N0	T2	Stage II
TCGA.DD.AACY.01	903	>=60	MALE	Hepatitis B	NO	M0	N0	T1	Stage I
TCGA.DD.AACZ.01	656	>=60	FEMALE	NA	NO	M0	N0	T1	Stage I
TCGA.DD.AAD0.01	766	>=60	FEMALE	Hepatitis B	NO	M0	N0	T1	Stage I
TCGA.DD.AAD1.01	1394	<60	FEMALE	Other	NO	M0	N0	T1	Stage I
TCGA.DD.AAD2.01	1559	>=60	MALE	Hepatitis B	NO	M0	N0	T1	Stage I
TCGA.DD.AAD3.01	1987	<60	MALE	Other	NO	M0	N0	T1	Stage I
TCGA.DD.AAD5.01	490	<60	MALE	Other	NO	M0	N0	T1	Stage I
TCGA.DD.AAD6.01	436	>=60	MALE	Hepatitis B	NO	M0	N0	T3a	Stage III
TCGA.DD.AAD8.01	1115	>=60	FEMALE	Other	NO	M0	N0	T1	Stage I
TCGA.DD.AADA.01	1228	>=60	FEMALE	Hepatitis B	NO	M0	N0	T1	Stage I
TCGA.DD.AADB.01	980	<60	MALE	Hepatitis B	NO	M0	N0	T1	Stage I
TCGA.DD.AADC.01	923	<60	MALE	Hepatitis B	NO	M0	N0	T1	Stage I
TCGA.DD.AADD.01	682	<60	MALE	Hepatitis B	NO	M0	N0	T1	Stage I
TCGA.DD.AADF.01	2087	>=60	FEMALE	Hepatitis B	NO	M0	N0	T1	Stage I
TCGA.DD.AADG.01	1340	>=60	MALE	Other	NO	M0	N0	T3a	Stage III
TCGA.DD.AADI.01	2292	<60	FEMALE	Hepatitis B	NO	M0	N0	T1	Stage I
TCGA.DD.AADJ.01	1746	>=60	FEMALE	NA	NO	M0	N0	T1	Stage I
TCGA.DD.AADK.01	1994	>=60	FEMALE	Hepatitis B	NO	M0	N0	T2	Stage II
TCGA.DD.AADL.01	2271	<60	MALE	Other	YES	M0	N0	T1	Stage I
TCGA.DD.AADM.01	2042	<60	MALE	Other	NO	M0	N0	T2	Stage II
TCGA.DD.AADN.01	1264	<60	MALE	Other	NO	MX	NX	T1	Stage I
TCGA.DD.AADO.01	880	<60	MALE	Other	NO	M0	N0	T1	Stage I
TCGA.DD.AADP.01	848	<60	MALE	Hepatitis B	NO	M0	N0	T1	Stage I
TCGA.DD.AADQ.01	1961	<60	MALE	Other	NO	M0	N0	T2	Stage II
TCGA.DD.AADR.01	3010	<60	MALE	Other	NO	M0	N0	T1	Stage I
TCGA.DD.AADS.01	2238	>=60	MALE	Other	YES	M0	N0	T1	Stage I
TCGA.DD.AADU.01	960	>=60	MALE	Alcohol consumption	YES	M0	N0	T2	Stage II
TCGA.DD.AADV.01	1542	<60	MALE	Other	NO	M0	N0	T1	Stage I
TCGA.DD.AADW.01	882	<60	MALE	Hepatitis B	NO	M0	N0	T1	Stage I
TCGA.DD.AADY.01	829	<60	FEMALE	Hepatitis B	NO	M0	N0	T1	Stage I
TCGA.DD.AAE0.01	1323	<60	FEMALE	Hepatitis B	NO	M0	N0	T3a	Stage III
TCGA.DD.AAE1.01	1615	<60	MALE	Hepatitis B	NO	M0	N0	T1	Stage I
TCGA.DD.AAE2.01	1971	<60	MALE	Hepatitis B	NO	M0	N0	T1	Stage I
TCGA.DD.AAE3.01	1723	<60	MALE	Other	NO	M0	N0	T1	Stage I
TCGA.DD.AAE4.01	3385	<60	FEMALE	Hepatitis B	NO	M0	N0	T1	Stage I
TCGA.DD.AAE6.01	657	<60	FEMALE	NA	NO	M0	N0	T1	Stage I
TCGA.DD.AAE7.01	2173	>=60	MALE	Other	NO	M0	N0	T1	Stage I
TCGA.DD.AAE9.01	1139	>=60	MALE	Other	NO	M0	N0	T1	Stage I
TCGA.DD.AAEA.01	2367	>=60	MALE	Other	NO	M0	N0	T1	Stage I
TCGA.DD.AAEB.01	1846	>=60	MALE	Other	NO	M0	N0	T1	Stage I
TCGA.DD.AAED.01	1933	<60	MALE	Other	NO	M0	N0	T1	Stage I
TCGA.DD.AAEE.01	1212	<60	MALE	Hepatitis B	NO	M0	N0	T1	Stage I
TCGA.DD.AAEG.01	1960	<60	FEMALE	No risk factors	NO	M0	N0	T1	Stage I
TCGA.DD.AAEH.01	2753	>=60	MALE	NA	NO	M0	N0	T1	Stage I
TCGA.DD.AAEI.01	1518	>=60	MALE	Hepatitis B	NO	M0	N0	T1	Stage I
TCGA.DD.AAEK.01	880	<60	MALE	Hepatitis B	NO	M0	N0	T2	Stage II
TCGA.DD.AAVP.01	646	<60	MALE	Hepatitis B	YES	M0	N0	T1	Stage I
TCGA.DD.AAVQ.01	1979	<60	MALE	Hepatitis B	NO	M0	N0	T1	Stage I
TCGA.DD.AAVR.01	1831	<60	MALE	Hepatitis B	YES	M0	N0	T1	Stage I
TCGA.DD.AAVS.01	2018	<60	MALE	Hepatitis B	NO	M0	N0	T1	Stage I
TCGA.DD.AAVU.01	2227	<60	MALE	Hepatitis B	NO	M0	N0	T2	Stage II
TCGA.DD.AAVV.01	819	<60	MALE	Hepatitis B	NO	M0	N0	T2	Stage II
TCGA.DD.AAVW.01	1888	<60	MALE	Hepatitis B	NO	M0	N0	T1	Stage I
TCGA.DD.AAVX.01	1328	<60	MALE	Hepatitis B	YES	M0	N0	T2	Stage II
TCGA.DD.AAVY.01	2311	<60	MALE	No risk factors	YES	M0	N0	T3	Stage III
TCGA.DD.AAVZ.01	2402	<60	MALE	Hepatitis B	YES	M0	N0	T1	Stage I
TCGA.DD.AAW0.01	2179	<60	MALE	Hepatitis B	YES	M0	N0	T1	Stage I
TCGA.DD.AAW1.01	890	<60	MALE	No risk factors	NO	M0	N0	T3	Stage III
TCGA.DD.AAW2.01	1492	>=60	MALE	Other	YES	M0	N0	T1	Stage I
TCGA.DD.AAW3.01	2357	>=60	MALE	No risk factors	YES	M0	N0	T1	Stage I
TCGA.ED.A459.01	999	<60	MALE	NA	NO	M0	N0	T2	Stage II
TCGA.ED.A4XI.01	1680	<60	MALE	No risk factors	NO	M0	N0	T2	Stage II
TCGA.ED.A5KG.01	607	>=60	FEMALE	No risk factors	NO	M0	N0	T2	Stage II
TCGA.ED.A627.01	1340	>=60	MALE	Alcohol consumption	NA	M0	NX	T1	Stage I
TCGA.ED.A66X.01	1074	<60	MALE	Alcohol consumption	NO	M0	N0	T3a	Stage III
TCGA.ED.A66Y.01	671	<60	FEMALE	No risk factors	NO	M0	N0	T3a	Stage III
TCGA.ED.A7PX.01	716	<60	FEMALE	No risk factors	NO	M0	NX	T2	Stage II
TCGA.ED.A7PY.01	2931	<60	FEMALE	No risk factors	NO	M0	NX	T2	Stage II
TCGA.ED.A7PZ.01	795	>=60	MALE	No risk factors	NO	M0	NX	T2	Stage II
TCGA.ED.A7XO.01	1190	<60	MALE	No risk factors	NO	M0	N0	T3a	Stage III
TCGA.ED.A7XP.01	1400	<60	FEMALE	No risk factors	NO	M0	N0	T2	Stage II
TCGA.ED.A82E.01	814	>=60	FEMALE	No risk factors	NO	M0	N0	T3a	Stage III
TCGA.ED.A8O5.01	644	<60	FEMALE	No risk factors	NO	M0	N0	T3a	Stage III
TCGA.ED.A8O6.01	871	<60	FEMALE	No risk factors	NO	M0	N0	T3a	Stage III
TCGA.ED.A97K.01	876	<60	MALE	Alcohol consumption	NO	M0	N0	T3a	Stage III
TCGA.EP.A12J.01	2016	>=60	MALE	Hepatitis C	YES	MX	NX	T1	Stage I
TCGA.EP.A26S.01	1613	>=60	MALE	Alcohol consumption	NO	MX	N0	T1	Stage I
TCGA.EP.A2KA.01	884	<60	FEMALE	No risk factors	YES	MX	NX	T3a	Stage III
TCGA.EP.A2KB.01	852	<60	FEMALE	Hepatitis C	NO	MX	NX	T1	Stage I
TCGA.EP.A2KC.01	824	>=60	MALE	Hepatitis C	NO	MX	NX	T1	Stage I
TCGA.EP.A3JL.01	1773	>=60	MALE	Alcohol consumption	NO	MX	NX	T1	Stage I
TCGA.EP.A3RK.01	964	>=60	MALE	Alcohol consumption	NO	MX	NX	T3a	Stage III
TCGA.ES.A2HS.01	2563	>=60	MALE	No risk factors	NO	MX	NX	T1	Stage I
TCGA.ES.A2HT.01	2535	<60	MALE	Hepatitis C	NO	MX	NX	T1	Stage I
TCGA.FV.A23B.01	992	>=60	FEMALE	Hepatitis C	NA	M0	N0	T2	Stage II
TCGA.FV.A2QQ.01	1822	>=60	MALE	Alcohol consumption	NA	MX	N0	T1	Stage I
TCGA.FV.A2QR.01	2090	>=60	MALE	Other	YES	M0	N0	T1	Stage I
TCGA.FV.A3I0.01	331	>=60	FEMALE	No risk factors	NA	M0	NX	T2	Stage II
TCGA.FV.A3I1.01	1630	>=60	FEMALE	Alcohol consumption	NO	MX	N0	T2	Stage II
TCGA.FV.A3R2.01	1994	>=60	MALE	No risk factors	YES	MX	NX	T1	Stage I
TCGA.FV.A3R3.01	975	<60	FEMALE	No risk factors	NO	MX	NX	T1	Stage I
TCGA.FV.A495.01	1583	<60	FEMALE	Hepatitis C	YES	M0	NX	T2	Stage II
TCGA.FV.A496.01	1407	>=60	FEMALE	No risk factors	YES	M0	NX	T1	Stage I
TCGA.FV.A4ZP.01	404	>=60	MALE	Alcohol consumption	NA	M0	NX	T3	Stage III
TCGA.FV.A4ZQ.01	688	<60	MALE	Hepatitis C	NA	M0	NX	T1	Stage I
TCGA.G3.A25S.01	709	>=60	MALE	Alcohol consumption	NO	M0	N0	T1	Stage I
TCGA.G3.A25T.01	1026	<60	FEMALE	Hepatitis C	NO	M0	N0	T3	Stage III
TCGA.G3.A25U.01	605	>=60	FEMALE	Hepatitis B	NO	M0	N0	T1	Stage I
TCGA.G3.A25V.01	1425	>=60	MALE	Alcohol consumption	NO	M0	N0	T1	Stage I
TCGA.G3.A25X.01	666	>=60	MALE	Hepatitis B	NO	M0	N0	T2	Stage II
TCGA.G3.A25Y.01	1219	<60	FEMALE	Hepatitis B	NO	M0	N0	T1	Stage I
TCGA.G3.A25Z.01	1817	<60	MALE	Hepatitis B	YES	M0	N0	T1	Stage I
TCGA.G3.A3CG.01	1389	>=60	MALE	Hepatitis C	NO	M0	N0	T1	Stage I
TCGA.G3.A3CH.01	1382	<60	MALE	Hepatitis B	NO	M0	N0	T3a	Stage III
TCGA.G3.A3CI.01	4557	>=60	MALE	Other	NO	M0	N0	T1	Stage I
TCGA.G3.A3CJ.01	1704	<60	MALE	Hepatitis C	NO	M0	N0	T2	Stage II
TCGA.G3.A3CK.01	795	>=60	MALE	Hepatitis B	YES	M0	N0	T1	Stage I
TCGA.G3.A5SI.01	939	<60	MALE	Hepatitis C	NA	M0	N0	T2	Stage II
TCGA.G3.A5SJ.01	517	<60	MALE	Other	NO	M0	NX	T1	Stage I
TCGA.G3.A5SK.01	2232	<60	MALE	Hepatitis C	NA	M0	NX	T1	Stage I
TCGA.G3.A5SL.01	1580	>=60	MALE	Alcohol consumption	NO	M0	NX	T2	Stage II
TCGA.G3.A5SM.01	1500	<60	MALE	Other	NO	M0	NX	T2	Stage II
TCGA.G3.A6UC.01	2405	>=60	MALE	Alcohol consumption	NA	M0	N0	T3b	Stage III
TCGA.G3.A7M5.01	2869	>=60	MALE	Alcohol consumption	NO	MX	NX	T1	Stage I
TCGA.G3.A7M6.01	601	>=60	FEMALE	Hepatitis C	NA	MX	NX	T1	Stage I
TCGA.G3.A7M7.01	2260	>=60	MALE	Alcohol consumption	NA	MX	NX	T1	Stage I
TCGA.G3.A7M8.01	3119	<60	MALE	Alcohol consumption	NA	MX	NX	T1	Stage I
TCGA.G3.A7M9.01	679	>=60	MALE	Other	NA	MX	NX	T3b	Stage III
TCGA.G3.AAUZ.01	1777	<60	MALE	Other	NA	M0	N0	T1	Stage I
TCGA.G3.AAV0.01	1067	<60	MALE	Hepatitis B	NA	M0	N0	T1	Stage I
TCGA.G3.AAV1.01	683	<60	MALE	Hepatitis B	NA	M0	N0	T4	Stage III
TCGA.G3.AAV2.01	599	<60	MALE	Other	NA	M0	N0	T1	Stage I
TCGA.G3.AAV3.01	966	<60	FEMALE	Other	YES	M0	N0	T2	Stage II
TCGA.G3.AAV4.01	996	>=60	FEMALE	Hepatitis B	YES	M0	N0	T1	Stage I
TCGA.G3.AAV5.01	976	>=60	MALE	Alcohol consumption	NA	M0	N0	T2	Stage II
TCGA.G3.AAV6.01	794	<60	FEMALE	No risk factors	NA	M0	N0	T3a	Stage III
TCGA.G3.AAV7.01	1059	<60	MALE	Hepatitis B	NA	M0	N0	T2	Stage II
TCGA.GJ.A3OU.01	1023	<60	MALE	Other	YES	MX	NX	T1	Stage I
TCGA.GJ.A6C0.01	995	>=60	FEMALE	No risk factors	YES	MX	NX	T2	Stage II
TCGA.GJ.A9DB.01	2748	>=60	MALE	No risk factors	YES	MX	N0	T1	Stage I
TCGA.HP.A5MZ.01	1618	>=60	MALE	No risk factors	NA	M0	NX	T1	Stage I
TCGA.HP.A5N0.01	2140	>=60	FEMALE	No risk factors	YES	M0	NX	TX	NA
TCGA.K7.A5RF.01	1657	>=60	MALE	Hepatitis C	NO	MX	NX	T1	Stage I
TCGA.K7.A5RG.01	567	>=60	MALE	Other	YES	MX	NX	T1	Stage I
TCGA.K7.A6G5.01	2866	>=60	MALE	Other	NA	MX	N0	T1	Stage I
TCGA.K7.AAU7.01	845	>=60	MALE	Other	YES	MX	NX	T2a	Stage II
TCGA.KR.A7K0.01	906	>=60	MALE	Other	NO	M0	N0	T1	Stage I
TCGA.KR.A7K2.01	2716	>=60	MALE	Hepatitis C	NA	M0	N0	T1	Stage I
TCGA.KR.A7K7.01	839	>=60	FEMALE	No risk factors	NA	M0	N0	T2	Stage II
TCGA.KR.A7K8.01	1319	<60	MALE	No risk factors	YES	M0	N0	T1	Stage I
TCGA.LG.A6GG.01	1828	>=60	FEMALE	Other	NA	M0	NX	T2	Stage II
TCGA.LG.A9QC.01	1122	<60	MALE	No risk factors	YES	M0	NX	T1	Stage I
TCGA.LG.A9QD.01	2249	>=60	MALE	No risk factors	YES	M0	N0	T3a	Stage III
TCGA.MI.A75C.01	2199	>=60	MALE	Hepatitis C	NA	M0	N0	T1	Stage I
TCGA.MI.A75E.01	1328	>=60	MALE	Other	YES	M0	N0	T4	Stage III
TCGA.MI.A75G.01	2870	>=60	MALE	Other	YES	M0	N0	T2	Stage II
TCGA.MI.A75H.01	1352	>=60	MALE	Hepatitis C	NA	MX	NX	NA	NA
TCGA.MI.A75I.01	1891	>=60	MALE	Hepatitis C	YES	MX	NX	T2	NA
TCGA.MR.A520.01	4176	<60	MALE	Other	NA	MX	NX	T1	Stage I
TCGA.MR.A8JO.01	1250	<60	MALE	Alcohol consumption	NO	MX	N0	T1	Stage I
TCGA.NI.A4U2.01	2237	>=60	MALE	Alcohol consumption	YES	MX	NX	T3	Stage III
TCGA.NI.A8LF.01	1600	>=60	MALE	Alcohol consumption	YES	MX	NX	T1	Stage I
TCGA.O8.A75V.01	1354	<60	MALE	Other	YES	MX	NX	T1	Stage I
TCGA.PD.A5DF.01	1203	<60	FEMALE	No risk factors	YES	M0	N0	T4	Stage III
TCGA.QA.A7B7.01	905	<60	MALE	Hepatitis B	NO	MX	NX	T2	Stage II
TCGA.RC.A6M4.01	1053	>=60	FEMALE	No risk factors	YES	MX	NX	T3	Stage III
TCGA.RC.A6M5.01	1073	<60	FEMALE	No risk factors	NO	M0	N1	T1	Stage IV
TCGA.RC.A6M6.01	883	>=60	MALE	Alcohol consumption	NA	M0	NX	T2	Stage II
TCGA.RC.A7S9.01	1606	<60	FEMALE	Hepatitis B	NA	M0	N0	T1	Stage I
TCGA.RC.A7SB.01	1413	<60	MALE	Hepatitis B	NA	M0	N0	T2	Stage II
TCGA.RC.A7SF.01	984	>=60	MALE	Hepatitis C	NA	M0	N0	T1	Stage I
TCGA.RC.A7SH.01	1414	<60	MALE	Hepatitis B	NA	M0	N0	T2	Stage II
TCGA.RC.A7SK.01	3183	<60	MALE	Hepatitis C	NA	M0	N0	T1	Stage I
TCGA.RG.A7D4.01	450	>=60	MALE	Hepatitis C	YES	M0	N0	T2	Stage II
TCGA.T1.A6J8.01	2393	>=60	MALE	Alcohol consumption	NA	M0	NX	T1	NA
TCGA.UB.A7MA.01	432	>=60	FEMALE	No risk factors	NO	M0	N0	T2b	Stage II
TCGA.UB.A7MB.01	1102	<60	MALE	No risk factors	NO	MX	NX	T2	Stage II
TCGA.UB.A7MC.01	706	<60	MALE	Other	NO	MX	N0	T3a	Stage III
TCGA.UB.A7MD.01	994	>=60	MALE	Other	NO	MX	N0	T1	Stage I
TCGA.UB.A7ME.01	1432	<60	MALE	Hepatitis B	NO	MX	NX	T1	Stage I
TCGA.UB.A7MF.01	818	<60	MALE	Other	YES	MX	NX	T3a	Stage III
TCGA.UB.AA0U.01	1272	>=60	MALE	Other	YES	MX	NX	T2	Stage II
TCGA.UB.AA0V.01	1923	>=60	FEMALE	Other	YES	MX	NX	[Discrepancy]	Stage I
TCGA.WJ.A86L.01	1044	>=60	FEMALE	No risk factors	NO	MX	NX	T1	Stage I
TCGA.WQ.A9G7.01	1004	>=60	FEMALE	No risk factors	NO	M0	NX	T3a	NA
TCGA.WQ.AB4B.01	1965	>=60	MALE	Other	NO	M0	NX	T2	Stage II
TCGA.WX.AA44.01	1310	>=60	FEMALE	Other	NO	MX	NX	T1	Stage I
TCGA.WX.AA46.01	2368	>=60	MALE	No risk factors	YES	MX	NX	T2	Stage II
TCGA.WX.AA47.01	1525	<60	FEMALE	No risk factors	NO	MX	NX	T3a	Stage III
TCGA.XR.A8TC.01	1685	<60	FEMALE	Hepatitis B	NO	MX	NX	T1	Stage I
TCGA.XR.A8TD.01	1424	<60	FEMALE	No risk factors	NA	M0	N0	T3	Stage III
TCGA.XR.A8TE.01	907	<60	MALE	No risk factors	NO	MX	N0	T3	Stage III
TCGA.XR.A8TF.01	1532	>=60	MALE	Hepatitis B	NO	MX	NX	T1	Stage I
TCGA.XR.A8TG.01	1859	<60	MALE	Hepatitis C	YES	M0	NX	T1	Stage I
TCGA.YA.A8S7.01	621	>=60	MALE	Hepatitis C	NO	MX	N0	T3a	Stage III
TCGA.ZP.A9CV.01	2127	<60	MALE	Other	NO	MX	NX	T1	NA
TCGA.ZP.A9CY.01	1696	>=60	FEMALE	Other	YES	MX	NX	T1	NA
TCGA.ZP.A9CZ.01	688	>=60	MALE	Hepatitis B	YES	MX	NX	T1	NA
TCGA.ZP.A9D0.01	1107	>=60	FEMALE	Other	NO	MX	NX	T1	NA
TCGA.ZP.A9D1.01	1889	<60	FEMALE	Other	YES	MX	NX	T1	NA
TCGA.ZP.A9D2.01	741	<60	MALE	Hepatitis C	YES	MX	NX	T2	NA
TCGA.ZP.A9D4.01	1214	>=60	FEMALE	No risk factors	NO	MX	NX	T1	NA
TCGA.ZS.A9CD.01	1732	>=60	MALE	NA	NA	MX	NX	T2	Stage II
TCGA.ZS.A9CE.01	4174	>=60	FEMALE	NA	NA	MX	NX	T2	Stage II
TCGA.ZS.A9CF.01	2477	>=60	MALE	Other	NA	MX	NX	T2	Stage II
TCGA.ZS.A9CG.01	1237	<60	MALE	NA	NA	MX	NX	T2	Stage II
