# Supplementary material for: Tumor cuproptosis and immune infiltration improve survival of patients with hepatocellular carcinoma with a high expression of ferredoxin 1
Source: Front Oncol. 2023 Jun 8;13:1168769. doi: 10.3389/fonc.2023.1168769 (PMC10285401; doi:10.3389/fonc.2023.1168769)
Supplement: Supplementary file 5 [file Table_5.xlsx]

## Sheet: cibersort
CIBERSORT	.y.	low (mean)	high (mean)	low (median)	high (median)	p	p.adj	p.format	p.signif	method
B cells naive	Proportion	0.0636246	0.0618679	0.05	0.05	0.618865	1	0.61887	ns	Wilcoxon
B cells memory	Proportion	0.00677378	0.00718701	0	0	0.201885	1	0.20189	ns	Wilcoxon
Plasma cells	Proportion	0.0293098	0.0212553	0.01	0	0.0675633	0.81	0.06756	ns	Wilcoxon
T cells CD8	Proportion	0.0791383	0.0734976	0.05	0.05	0.440071	1	0.44007	ns	Wilcoxon
T cells CD4 naive	Proportion	0.00906066	0.00276974	0	0	0.015718	0.24	0.01572	*	Wilcoxon
T cells CD4 memory resting	Proportion	0.128658	0.16943	0.1	0.16	0.000189343	0.004	0.00019	***	Wilcoxon
T cells CD4 memory activated	Proportion	0.010257	0.00794201	0	0	0.0193631	0.27	0.01936	*	Wilcoxon
T cells follicular helper	Proportion	0.0331137	0.0223287	0.02	0.01	0.00129666	0.023	0.0013	**	Wilcoxon
T cells regulatory (Tregs)	Proportion	0.0586302	0.0422145	0.05	0.03	0.00143239	0.024	0.00143	**	Wilcoxon
T cells gamma delta	Proportion	0.0301224	0.0288348	0.01	0.01	0.422119	1	0.42212	ns	Wilcoxon
NK cells resting	Proportion	0.00606652	0.00768227	0	0	0.643279	1	0.64328	ns	Wilcoxon
NK cells activated	Proportion	0.0756125	0.0758154	0.07	0.08	0.573711	1	0.57371	ns	Wilcoxon
Monocytes	Proportion	0.0158306	0.0217417	0.01	0.01	0.224302	1	0.2243	ns	Wilcoxon
Macrophages M0	Proportion	0.146244	0.0971153	0.11	0.07	0.000207052	0.0041	0.00021	***	Wilcoxon
Macrophages M1	Proportion	0.0652133	0.0806341	0.06	0.08	0.00195431	0.031	0.00195	**	Wilcoxon
Macrophages M2	Proportion	0.114829	0.136476	0.11	0.13	0.0239277	0.31	0.02393	*	Wilcoxon
Dendritic cells resting	Proportion	0.0325949	0.0309867	0.02	0.02	0.988844	1	0.98884	ns	Wilcoxon
Dendritic cells activated	Proportion	0.00698069	0.00798479	0	0	0.290513	1	0.29051	ns	Wilcoxon
Mast cells resting	Proportion	0.0663804	0.083986	0.05	0.07	0.000911632	0.017	0.00091	***	Wilcoxon
Mast cells activated	Proportion	0.00343154	0.00496948	0	0	0.462025	1	0.46202	ns	Wilcoxon
Eosinophils	Proportion	0.00308358	0.000802912	0	0	5.66876e-05	0.0012	5.7e-05	****	Wilcoxon
Neutrophils	Proportion	0.0150454	0.0144783	0.01	0.01	0.774626	1	0.77463	ns	Wilcoxon

## Sheet: ssGSEA
ssGSEA	.y.	low (median)	high (median)	p	p.adj	p.format	p.signif	method
Activated B cell	Expression	-0.22	-0.19	0.00951282	0.17	0.00951	**	Wilcoxon
Activated CD4 T cell	Expression	0.1	0.06	6.66607e-10	1.8e-08	6.7e-10	****	Wilcoxon
Activated CD8 T cell	Expression	0.24	0.26	0.132673	1	0.13267	ns	Wilcoxon
Activated dendritic cell	Expression	0.27	0.27	0.296822	1	0.29682	ns	Wilcoxon
CD56bright natural killer cell	Expression	0.3	0.3	0.0852636	1	0.08526	ns	Wilcoxon
CD56dim natural killer cell	Expression	0.42	0.44	1.81624e-06	4.7e-05	1.8e-06	****	Wilcoxon
Central memory CD4 T cell	Expression	0.51	0.5	0.041706	0.63	0.04171	*	Wilcoxon
Central memory CD8 T cell	Expression	0.38	0.38	0.0513984	0.67	0.0514	ns	Wilcoxon
Effector memeory CD4 T cell	Expression	0.08	0.07	0.00418438	0.088	0.00418	**	Wilcoxon
Effector memeory CD8 T cell	Expression	0.12	0.13	0.441636	1	0.44164	ns	Wilcoxon
Eosinophil	Expression	-0.07	-0.05	7.48646e-05	0.0018	7.5e-05	****	Wilcoxon
Gamma delta T cell	Expression	0.32	0.32	0.990896	1	0.9909	ns	Wilcoxon
Immature B cell	Expression	-0.02	-0.01	0.0834782	1	0.08348	ns	Wilcoxon
Immature dendritic cell	Expression	0.36	0.35	0.234001	1	0.234	ns	Wilcoxon
Macrophage	Expression	0	0.01	0.0437375	0.63	0.04374	*	Wilcoxon
Mast cell	Expression	0.01	0.03	0.0891132	1	0.08911	ns	Wilcoxon
MDSC	Expression	0.3	0.29	0.439872	1	0.43987	ns	Wilcoxon
Memory B cell	Expression	0.1	0.1	0.403765	1	0.40376	ns	Wilcoxon
Monocyte	Expression	0.51	0.52	2.01804e-05	0.0005	2e-05	****	Wilcoxon
Natural killer cell	Expression	0.29	0.32	0.00108413	0.024	0.00108	**	Wilcoxon
Natural killer T cell	Expression	0.1	0.09	0.0296785	0.47	0.02968	*	Wilcoxon
Neutrophil	Expression	-0.09	-0.03	2.20959e-15	6.2e-14	2.2e-15	****	Wilcoxon
Plasmacytoid dendritic cell	Expression	0.38	0.37	0.186474	1	0.18647	ns	Wilcoxon
Regulatory T cell	Expression	0.09	0.09	0.894624	1	0.89462	ns	Wilcoxon
T follicular helper cell	Expression	0.14	0.13	0.00516676	0.098	0.00517	**	Wilcoxon
Type 1 T helper cell	Expression	0.12	0.13	0.0240886	0.41	0.02409	*	Wilcoxon
Type 17 T helper cell	Expression	-0.01	0.01	0.00487317	0.097	0.00487	**	Wilcoxon
Type 2 T helper cell	Expression	0.1	0.09	0.000294654	0.0068	0.00029	***	Wilcoxon

## Sheet: PD1PDL1 expression
sampleID	group	PD-1	PD-L1
TCGA.2Y.A9GS.01	high	5	11
TCGA.2Y.A9GT.01	high	280	27
TCGA.2Y.A9GU.01	high	19	2
TCGA.2Y.A9GV.01	high	17	17
TCGA.2Y.A9GW.01	high	17	26
TCGA.2Y.A9GX.01	low	56	29
TCGA.2Y.A9GY.01	low	253	12
TCGA.2Y.A9GZ.01	high	2	11
TCGA.2Y.A9H0.01	high	178	16
TCGA.2Y.A9H1.01	high	58	7
TCGA.2Y.A9H2.01	low	43	24
TCGA.2Y.A9H3.01	high	103	7
TCGA.2Y.A9H4.01	high	10	1
TCGA.2Y.A9H5.01	high	64	5
TCGA.2Y.A9H6.01	high	33	3
TCGA.2Y.A9H7.01	high	9	2
TCGA.2Y.A9H8.01	low	95	9
TCGA.2Y.A9H9.01	high	14	7
TCGA.2Y.A9HA.01	high	2	11
TCGA.2Y.A9HB.01	high	134	35
TCGA.3K.AAZ8.01	high	28	6
TCGA.4R.AA8I.01	high	9	21
TCGA.5C.A9VG.01	low	10	7
TCGA.5C.A9VH.01	high	37	3
TCGA.5C.AAPD.01	low	190	31
TCGA.5R.AA1C.01	low	19	10
TCGA.5R.AA1D.01	high	40	12
TCGA.5R.AAAM.01	high	23	20
TCGA.BC.4072.01	low	116	32
TCGA.BC.4073.01	low	140	148
TCGA.BC.A10Q.01	low	7	12
TCGA.BC.A10R.01	high	7	5
TCGA.BC.A10S.01	high	23	6
TCGA.BC.A10T.01	high	4	20
TCGA.BC.A10U.01	low	10	3
TCGA.BC.A10W.01	low	19	11
TCGA.BC.A10X.01	high	12	22
TCGA.BC.A10Y.01	high	52	14
TCGA.BC.A10Z.01	high	0	6
TCGA.BC.A110.01	high	39	48
TCGA.BC.A112.01	low	5	11
TCGA.BC.A216.01	low	400	11
TCGA.BC.A217.01	low	28	18
TCGA.BC.A3KF.01	low	8	12
TCGA.BC.A3KG.01	low	14	18
TCGA.BC.A5W4.01	high	1	5
TCGA.BC.A69H.01	low	96	2
TCGA.BC.A69I.01	high	10	12
TCGA.BC.A8YO.01	low	181	47
TCGA.BD.A2L6.01	high	11	3
TCGA.BD.A3EP.01	low	69	12
TCGA.BD.A3ER.01	high	9	11
TCGA.BW.A5NO.01	high	18	5
TCGA.CC.5258.01	low	187	8
TCGA.CC.5259.01	high	36	0
TCGA.CC.5260.01	low	21	15
TCGA.CC.5261.01	low	55	11
TCGA.CC.5262.01	high	17	8
TCGA.CC.5263.01	low	14	39
TCGA.CC.5264.01	low	17	6
TCGA.CC.A123.01	low	0	0
TCGA.CC.A1HT.01	low	144	37
TCGA.CC.A3M9.01	low	768	111
TCGA.CC.A3MA.01	low	4	2
TCGA.CC.A3MB.01	low	16	2
TCGA.CC.A3MC.01	low	13	9
TCGA.CC.A5UC.01	low	24	6
TCGA.CC.A5UD.01	low	15	4
TCGA.CC.A5UE.01	low	12	4
TCGA.CC.A7IE.01	low	234	8
TCGA.CC.A7IF.01	high	3	3
TCGA.CC.A7IG.01	low	1458	3
TCGA.CC.A7IH.01	low	2	3
TCGA.CC.A7II.01	low	5	155
TCGA.CC.A7IJ.01	low	150	294
TCGA.CC.A7IK.01	low	1	8
TCGA.CC.A7IL.01	high	2	5
TCGA.CC.A8HS.01	high	19	0
TCGA.CC.A8HT.01	low	21	13
TCGA.CC.A8HU.01	low	5	2
TCGA.CC.A8HV.01	low	8	2
TCGA.CC.A9FS.01	high	11	2
TCGA.CC.A9FW.01	low	27	5
TCGA.DD.A113.01	low	29	9
TCGA.DD.A114.01	low	192	82
TCGA.DD.A115.01	high	17	13
TCGA.DD.A116.01	low	17	2
TCGA.DD.A118.01	low	9	6
TCGA.DD.A119.01	high	6	5
TCGA.DD.A11A.01	high	2	5
TCGA.DD.A11B.01	high	7	9
TCGA.DD.A11C.01	high	9	17
TCGA.DD.A11D.01	high	4	7
TCGA.DD.A1EA.01	low	44	24
TCGA.DD.A1EB.01	high	22	40
TCGA.DD.A1EC.01	low	207	207
TCGA.DD.A1ED.01	high	18	15
TCGA.DD.A1EE.01	low	4	10
TCGA.DD.A1EF.01	low	33	6
TCGA.DD.A1EG.01	high	39	26
TCGA.DD.A1EH.01	low	11	9
TCGA.DD.A1EI.01	low	32	4
TCGA.DD.A1EJ.01	low	20	7
TCGA.DD.A1EK.01	high	6	27
TCGA.DD.A1EL.01	low	3	5
TCGA.DD.A39V.01	low	269	6
TCGA.DD.A39W.01	low	7	8
TCGA.DD.A39X.01	high	12	6
TCGA.DD.A39Y.01	high	16	3
TCGA.DD.A39Z.01	high	8	3
TCGA.DD.A3A1.01	high	13	5
TCGA.DD.A3A2.01	high	4	11
TCGA.DD.A3A3.01	low	8	3
TCGA.DD.A3A4.01	high	0	4
TCGA.DD.A3A5.01	high	10	9
TCGA.DD.A3A6.01	low	23	5
TCGA.DD.A3A7.01	low	29	7
TCGA.DD.A3A8.01	high	3	4
TCGA.DD.A3A9.01	low	25	5
TCGA.DD.A4NA.01	low	15	35
TCGA.DD.A4NB.01	low	47	12
TCGA.DD.A4ND.01	low	131	28
TCGA.DD.A4NE.01	low	1	14
TCGA.DD.A4NF.01	low	4	10
TCGA.DD.A4NG.01	low	15	10
TCGA.DD.A4NH.01	low	30	11
TCGA.DD.A4NI.01	high	103	17
TCGA.DD.A4NJ.01	low	5	24
TCGA.DD.A4NK.01	high	3	9
TCGA.DD.A4NL.01	high	15	10
TCGA.DD.A4NN.01	low	51	2
TCGA.DD.A4NO.01	high	11	10
TCGA.DD.A4NP.01	high	2	2
TCGA.DD.A4NQ.01	low	11	24
TCGA.DD.A4NR.01	low	439	46
TCGA.DD.A4NS.01	high	68	22
TCGA.DD.A4NV.01	high	11	24
TCGA.DD.A73A.01	high	19	7
TCGA.DD.A73B.01	low	2	17
TCGA.DD.A73C.01	high	11	11
TCGA.DD.A73D.01	low	2	5
TCGA.DD.A73E.01	low	2	9
TCGA.DD.A73F.01	high	198	38
TCGA.DD.A73G.01	low	21	4
TCGA.DD.AA3A.01	low	140	0
TCGA.DD.AAC8.01	low	4	2
TCGA.DD.AAC9.01	high	26	2
TCGA.DD.AACA.01	low	18	6
TCGA.DD.AACB.01	low	187	6
TCGA.DD.AACC.01	low	771	42
TCGA.DD.AACD.01	high	9	5
TCGA.DD.AACE.01	high	11	5
TCGA.DD.AACF.01	low	14	18
TCGA.DD.AACG.01	high	17	1
TCGA.DD.AACH.01	low	7	30
TCGA.DD.AACI.01	low	188	15
TCGA.DD.AACJ.01	low	5	3
TCGA.DD.AACK.01	high	14	10
TCGA.DD.AACL.01	low	159	13
TCGA.DD.AACN.01	high	44	17
TCGA.DD.AACO.01	low	11	0
TCGA.DD.AACP.01	low	17	5
TCGA.DD.AACQ.01	high	12	6
TCGA.DD.AACS.01	low	2	6
TCGA.DD.AACT.01	high	31	4
TCGA.DD.AACU.01	high	18	9
TCGA.DD.AACV.01	low	1	9
TCGA.DD.AACW.01	high	31	2
TCGA.DD.AACX.01	low	19	10
TCGA.DD.AACY.01	low	14	5
TCGA.DD.AACZ.01	low	101	20
TCGA.DD.AAD0.01	low	2	10
TCGA.DD.AAD1.01	high	724	13
TCGA.DD.AAD2.01	high	72	15
TCGA.DD.AAD3.01	high	24	9
TCGA.DD.AAD5.01	low	10	21
TCGA.DD.AAD6.01	low	3	3
TCGA.DD.AAD8.01	low	12	6
TCGA.DD.AADA.01	low	34	5
TCGA.DD.AADB.01	low	319	10
TCGA.DD.AADC.01	low	19	9
TCGA.DD.AADD.01	low	42	7
TCGA.DD.AADF.01	high	134	5
TCGA.DD.AADG.01	high	5	4
TCGA.DD.AADI.01	high	38	3
TCGA.DD.AADJ.01	high	15	2
TCGA.DD.AADK.01	high	28	3
TCGA.DD.AADL.01	high	4	4
TCGA.DD.AADM.01	high	16	5
TCGA.DD.AADN.01	low	303	11
TCGA.DD.AADO.01	low	162	7
TCGA.DD.AADP.01	low	17	7
TCGA.DD.AADQ.01	high	32	3
TCGA.DD.AADR.01	high	4	1
TCGA.DD.AADS.01	high	121	14
TCGA.DD.AADU.01	low	11	2
TCGA.DD.AADV.01	high	8	8
TCGA.DD.AADW.01	low	8	6
TCGA.DD.AADY.01	low	4	19
TCGA.DD.AAE0.01	high	32	0
TCGA.DD.AAE1.01	high	7	5
TCGA.DD.AAE2.01	high	136	183
TCGA.DD.AAE3.01	high	5	6
TCGA.DD.AAE4.01	high	80	12
TCGA.DD.AAE6.01	low	0	2
TCGA.DD.AAE7.01	high	37	10
TCGA.DD.AAE9.01	low	6	4
TCGA.DD.AAEA.01	high	122	29
TCGA.DD.AAEB.01	high	9	2
TCGA.DD.AAED.01	high	46	2
TCGA.DD.AAEE.01	low	5	4
TCGA.DD.AAEG.01	high	2	9
TCGA.DD.AAEH.01	high	205	9
TCGA.DD.AAEI.01	high	16	2
TCGA.DD.AAEK.01	low	150	16
TCGA.DD.AAVP.01	low	25	82
TCGA.DD.AAVQ.01	high	221	7
TCGA.DD.AAVR.01	high	63	5
TCGA.DD.AAVS.01	high	25	3
TCGA.DD.AAVU.01	high	3	1
TCGA.DD.AAVV.01	low	37	11
TCGA.DD.AAVW.01	high	20	6
TCGA.DD.AAVX.01	high	7	27
TCGA.DD.AAVY.01	high	7	4
TCGA.DD.AAVZ.01	high	14	3
TCGA.DD.AAW0.01	high	27	16
TCGA.DD.AAW1.01	low	3	11
TCGA.DD.AAW2.01	high	4	8
TCGA.DD.AAW3.01	high	3	8
TCGA.ED.A459.01	low	11	4
TCGA.ED.A4XI.01	high	16	7
TCGA.ED.A5KG.01	low	483	84
TCGA.ED.A627.01	high	188	24
TCGA.ED.A66X.01	low	46	3
TCGA.ED.A66Y.01	low	1544	1
TCGA.ED.A7PX.01	low	152	9
TCGA.ED.A7PY.01	high	7	0
TCGA.ED.A7PZ.01	low	4	3
TCGA.ED.A7XO.01	low	30	11
TCGA.ED.A7XP.01	high	14	10
TCGA.ED.A82E.01	low	5	5
TCGA.ED.A8O5.01	low	155	8
TCGA.ED.A8O6.01	low	31	5
TCGA.ED.A97K.01	low	16	12
TCGA.EP.A12J.01	high	4	27
TCGA.EP.A26S.01	high	3	10
TCGA.EP.A2KA.01	low	135	8
TCGA.EP.A2KB.01	low	16	3
TCGA.EP.A2KC.01	low	11	4
TCGA.EP.A3JL.01	high	98	11
TCGA.EP.A3RK.01	low	253	15
TCGA.ES.A2HS.01	high	0	2
TCGA.ES.A2HT.01	high	19	6
TCGA.FV.A23B.01	low	27	13
TCGA.FV.A2QQ.01	high	57	5
TCGA.FV.A2QR.01	high	2	17
TCGA.FV.A3I0.01	low	83	14
TCGA.FV.A3I1.01	high	40	19
TCGA.FV.A3R2.01	high	7	13
TCGA.FV.A3R3.01	low	55	3
TCGA.FV.A495.01	high	68	1
TCGA.FV.A496.01	high	4	2
TCGA.FV.A4ZP.01	low	356	8
TCGA.FV.A4ZQ.01	low	635	31
TCGA.G3.A25S.01	low	19	4
TCGA.G3.A25T.01	low	10	10
TCGA.G3.A25U.01	low	3	14
TCGA.G3.A25V.01	high	32	21
TCGA.G3.A25X.01	low	112	9
TCGA.G3.A25Y.01	low	59	8
TCGA.G3.A25Z.01	high	8	5
TCGA.G3.A3CG.01	high	7	7
TCGA.G3.A3CH.01	high	196	9
TCGA.G3.A3CI.01	high	28	11
TCGA.G3.A3CJ.01	high	7	4
TCGA.G3.A3CK.01	low	127	7
TCGA.G3.A5SI.01	low	1	8
TCGA.G3.A5SJ.01	low	84	31
TCGA.G3.A5SK.01	high	15	8
TCGA.G3.A5SL.01	high	5	7
TCGA.G3.A5SM.01	high	28	20
TCGA.G3.A6UC.01	high	0	13
TCGA.G3.A7M5.01	high	23	3
TCGA.G3.A7M6.01	low	18	6
TCGA.G3.A7M7.01	high	4	1
TCGA.G3.A7M8.01	high	7	22
TCGA.G3.A7M9.01	low	44	6
TCGA.G3.AAUZ.01	high	76	7
TCGA.G3.AAV0.01	low	37	12
TCGA.G3.AAV1.01	low	2	9
TCGA.G3.AAV2.01	low	2	6
TCGA.G3.AAV3.01	low	189	22
TCGA.G3.AAV4.01	low	3	12
TCGA.G3.AAV5.01	low	11	5
TCGA.G3.AAV6.01	low	6	2
TCGA.G3.AAV7.01	low	14	10
TCGA.GJ.A3OU.01	low	50	72
TCGA.GJ.A6C0.01	low	37	85
TCGA.GJ.A9DB.01	high	11	7
TCGA.HP.A5MZ.01	high	46	13
TCGA.HP.A5N0.01	high	6	9
TCGA.K7.A5RF.01	high	57	23
TCGA.K7.A5RG.01	low	818	100
TCGA.K7.A6G5.01	high	33	15
TCGA.K7.AAU7.01	low	24	19
TCGA.KR.A7K0.01	low	8	10
TCGA.KR.A7K2.01	high	12	5
TCGA.KR.A7K7.01	low	257	21
TCGA.KR.A7K8.01	high	313	10
TCGA.LG.A6GG.01	high	5	17
TCGA.LG.A9QC.01	low	8	64
TCGA.LG.A9QD.01	high	17	8
TCGA.MI.A75C.01	high	47	3
TCGA.MI.A75E.01	high	48	14
TCGA.MI.A75G.01	high	5	9
TCGA.MI.A75H.01	high	33	19
TCGA.MI.A75I.01	high	13	6
TCGA.MR.A520.01	high	5	13
TCGA.MR.A8JO.01	low	65	22
TCGA.NI.A4U2.01	high	5	6
TCGA.NI.A8LF.01	high	18	6
TCGA.O8.A75V.01	high	42	5
TCGA.PD.A5DF.01	low	15	11
TCGA.QA.A7B7.01	low	17	21
TCGA.RC.A6M4.01	low	1	3
TCGA.RC.A6M5.01	low	14	9
TCGA.RC.A6M6.01	low	635	3
TCGA.RC.A7S9.01	high	59	14
TCGA.RC.A7SB.01	high	9	15
TCGA.RC.A7SF.01	low	31	7
TCGA.RC.A7SH.01	high	124	1
TCGA.RC.A7SK.01	high	4	2
TCGA.RG.A7D4.01	low	367	17
TCGA.T1.A6J8.01	high	5	3
TCGA.UB.A7MA.01	low	18	3
TCGA.UB.A7MB.01	low	2	5
TCGA.UB.A7MC.01	low	4	19
TCGA.UB.A7MD.01	low	27	18
TCGA.UB.A7ME.01	high	179	6
TCGA.UB.A7MF.01	low	164	70
TCGA.UB.AA0U.01	high	16	14
TCGA.UB.AA0V.01	high	15	26
TCGA.WJ.A86L.01	low	6	10
TCGA.WQ.A9G7.01	low	2133	3
TCGA.WQ.AB4B.01	high	4	7
TCGA.WX.AA44.01	high	67	4
TCGA.WX.AA46.01	high	5	28
TCGA.WX.AA47.01	high	2	6
TCGA.XR.A8TC.01	high	6	5
TCGA.XR.A8TD.01	high	323	33
TCGA.XR.A8TE.01	low	11	21
TCGA.XR.A8TF.01	high	40	10
TCGA.XR.A8TG.01	high	10	20
TCGA.YA.A8S7.01	low	39	12
TCGA.ZP.A9CV.01	high	18	24
TCGA.ZP.A9CY.01	high	3	10
TCGA.ZP.A9CZ.01	low	63	13
TCGA.ZP.A9D0.01	low	4	5
TCGA.ZP.A9D1.01	high	12	8
TCGA.ZP.A9D2.01	low	27	7
TCGA.ZP.A9D4.01	low	12	10
TCGA.ZS.A9CD.01	high	13	5
TCGA.ZS.A9CE.01	high	2	14
TCGA.ZS.A9CF.01	high	12	25
TCGA.ZS.A9CG.01	low	9	14

## Sheet: FDX1 in HCC
FDX1 low	0.9058	0.59	0.8833	0.5675	0.6298
FDX1 high	2.0539	2.242	2.0496	1.654	1.5245
