# Supplementary material for: Tumor cuproptosis and immune infiltration improve survival of patients with hepatocellular carcinoma with a high expression of ferredoxin 1
Source: Front Oncol. 2023 Jun 8;13:1168769. doi: 10.3389/fonc.2023.1168769 (PMC10285401; doi:10.3389/fonc.2023.1168769)
Supplement: Supplementary file 6 [file Table_6.xlsx]

## Sheet: data analysis
A. HCC sample
	Groups	OD					mean	Cell viability (100%)
	FDX1 low	4.2174	3.6238	2.2944	3.7357	3.5995	3.49416	120.699	103.71	65.6639	106.913	103.015
	FDX1 high	2.6186	1.3583	1.6693	1.8326	1.5233		74.9422	38.8734	47.774	52.4475	43.5956
B. HepG2 siFDX1 rtPCR
siRNA
siControl	1.0954	0.8809	0.9829	1.0964	0.9444
siFDX1	0.1522	0.1733	0.1566	0.2139	0.092
C. HepG2 viability
siRNA	Elesclomol (nM)	OD					mean	Cell viability (100%)
siControl	0	3.072	3.9475	3.8354	3.651	2.8438	3.46994	88.5318	113.763	110.532	105.218	81.9553
siFDX1	0	5.6807	4.3656	3.561	4.1346	3.8819		163.712	125.812	102.624	119.155	111.872
siControl	10	2.4467	3.3631	3.5097	2.9833	3.4721		70.5113	96.921	101.146	85.9756	100.062
siFDX1	10	4.4921	4.4448	5.0823	3.1291	3.524		129.458	128.094	146.467	90.1774	101.558
siControl	100	1.9459	2.9486	1.6466	1.8619	2.4479		56.0788	84.9755	47.4533	53.658	70.5459
siFDX1	100	4.1334	3.8548	4.6755	3.4441	3.893		119.12	111.091	134.743	99.2553	112.192
siControl	1000	2.0909	2.4152	1.7817	1.8301	1.3537		60.2575	69.6035	51.3467	52.7415	39.0122
siFDX1	1000	4.5027	3.4064	3.8203	4.1632	3.8079		129.763	98.1688	110.097	119.979	109.74
D. HepG2 migration
siRNA	Elesclomol (nM)	OD					mean	Cell viability (100%)
siControl	0	1.8084	2.2194	1.7366	2.0808	1.9291	1.95486	92.5079	113.532	88.835	106.442	98.6823
siFDX1	0	2.5008	2.639	2.4342	2.3604	2.4375		127.927	134.997	124.52	120.745	124.689
siControl	100	0.5533	0.7419	1.0702	0.2776	0.4572		28.3038	37.9516	54.7456	14.2005	23.3879
siFDX1	100	2.6968	2.6779	2.4129	2.5516	2.3096		137.954	136.987	123.431	130.526	118.147
F. Hep3B siFDX1 rtPCR
siControl	0.9287	1.128	0.8938	1.062	0.9875
siFDX1	0.2002	0.2347	0.2335	0.1651	0.1843
G. Hep3B viability
siRNA	Elesclomol (nM)	OD					mean	Cell viability (100%)
siControl	0	6.5841	5.4892	6.1646	4.8582	4.6479	5.5488	118.658	98.9259	111.098	87.5541	83.7641
siFDX1	0	6.8665	4.3093	6.951	4.488	5.386		123.747	77.6618	125.27	80.8824	97.066
siControl	100	2.8042	3.37	4.0325	4.2611	3.6926		50.5371	60.7339	72.6734	76.7932	66.5477
siFDX1	100	4.2253	5.5082	5.7135	4.976	5.66		76.148	99.2683	102.968	89.677	102.004
H. Hep3B migration
siRNA	Elesclomol (nM)	OD					mean	Cell viability (100%)
siControl	0	1.8663	1.907	1.7466	1.8327	2.0671	1.88394	99.0637	101.224	92.71	97.2802	109.722
siFDX1	0	2.0243	2.5546	1.8001	1.9263	1.8294		107.45	135.599	95.5498	102.248	97.105
siControl	100	0.8654	1.0721	1.3176	1.1693	0.8341		45.9356	56.9073	69.9385	62.0667	44.2742
siFDX1	100	2.2981	1.8197	1.5037	1.382	1.8225		121.984	96.5901	79.8168	73.3569	96.7387
