# Supplementary material for: Tumor cuproptosis and immune infiltration improve survival of patients with hepatocellular carcinoma with a high expression of ferredoxin 1
Source: Front Oncol. 2023 Jun 8;13:1168769. doi: 10.3389/fonc.2023.1168769 (PMC10285401; doi:10.3389/fonc.2023.1168769)
Supplement: Supplementary file 7 [file Table_7.xlsx]

## Sheet: Sheet1
Sample	risk	age	gender	risk_factor	pathologic_stage	relative_family_cancer_history
HCC_01	low	<60	Male	Alcohol consumption	Stage III	YES
HCC_02	low	>=60	Female	No risk factors	Stage III	NO
HCC_03	low	>=60	Female	Hepatitis B	Stage III	YES
HCC_04	low	>=60	Female	No risk factors	Stage I	NO
HCC_05	low	>=60	Male	No risk factors	Stage II	NO
HCC_06	low	>=60	Female	Hepatitis B	Stage II	NO
HCC_07	high	<60	Male	Hepatitis B	Stage III	NO
HCC_08	high	<60	Male	No risk factors	Stage II	NO
HCC_09	high	>=60	Female	Hepatitis B	Stage III	NO
HCC_10	low	>=60	Male	Alcohol consumption	Stage II	NO
HCC_11	low	<60	Male	Alcohol consumption	Stage I	YES
HCC_12	high	<60	Female	Hepatitis B	Stage III	NO
HCC_13	high	>=60	Male	Hepatitis B	Stage III	NO
HCC_14	high	>=60	Male	Alcohol consumption	Stage I	YES
HCC_15	high	>=60	Male	Hepatitis B	Stage I	NO
HCC_16	high	<60	Male	Alcohol consumption	Stage I	NO
HCC_17	high	>=60	Male	Alcohol consumption	Stage III	NO
HCC_18	high	<60	Male	Alcohol consumption	Stage I	NO
HCC_19	low	<60	Male	Alcohol consumption	Stage III	NO
HCC_20	high	>=60	Female	No risk factors	Stage I	NO
HCC_21	high	<60	Male	Hepatitis B	Stage III	NO
HCC_22	low	<60	Male	Alcohol consumption	Stage III	NO
HCC_23	high	<60	Female	Hepatitis B	Stage III	YES
HCC_24	low	>=60	Male	Alcohol consumption	Stage I	NO
HCC_25	low	>=60	Female	Alcohol consumption	Stage II	NO
HCC_26	high	<60	Male	Hepatitis B	Stage I	YES
HCC_27	high	<60	Male	Alcohol consumption	Stage I	NO
HCC_28	high	>=60	Male	Alcohol consumption	Stage II	YES
HCC_29	high	>=60	Male	No risk factors	Stage III	NO
HCC_30	high	>=60	Male	Hepatitis B	Stage I	NO
HCC_31	low	>=60	Male	Hepatitis B	Stage II	NO
HCC_32	high	>=60	Male	Hepatitis B	Stage I	YES
HCC_33	low	<60	Female	Alcohol consumption	Stage III	NA
HCC_34	high	>=60	Male	No risk factors	Stage I	NO
HCC_35	low	>=60	Male	Hepatitis B	Stage II	NO
HCC_36	low	>=60	Male	NA	Stage II	YES
HCC_37	high	<60	Male	Alcohol consumption	Stage I	NA
HCC_38	low	<60	Male	NA	Stage I	NO
HCC_39	low	<60	Female	Hepatitis B	Stage III	NA
HCC_40	low	>=60	Male	Alcohol consumption	Stage III	NO
HCC_41	high	<60	Male	Hepatitis B	Stage I	YES
HCC_42	high	<60	Female	NA	Stage II	NA
HCC_43	low	<60	Male	Alcohol consumption	Stage III	NO
HCC_44	high	<60	Male	Hepatitis B	Stage I	NO
HCC_45	low	>=60	Female	No risk factors	Stage I	NA
HCC_46	high	>=60	Female	Alcohol consumption	Stage I	NO
HCC_47	low	<60	Male	Alcohol consumption	Stage I	NA
HCC_48	high	>=60	Female	Alcohol consumption	Stage I	NO
HCC_49	low	<60	Female	No risk factors	Stage III	NO
HCC_50	low	>=60	Male	Alcohol consumption	Stage I	NO
HCC_51	high	>=60	Male	NA	Stage II	YES
HCC_52	low	>=60	Male	NA	Stage I	NA
HCC_53	low	<60	Female	NA	Stage II	NO
HCC_54	high	<60	Male	Alcohol consumption	Stage III	NO
HCC_55	low	>=60	Female	No risk factors	Stage II	NA
HCC_56	low	>=60	Female	Hepatitis B	Stage III	YES
HCC_57	high	>=60	Male	Hepatitis B	Stage I	NO
